# Supplementary material for: Crystal structure of the inverse crown ether tetra­kis­[μ2-bis­(tri­methyl­sil­yl)amido]-μ4-oxido-dicobalt(II)disodium, [Co2Na2{μ2-N(SiMe3)2}4](μ4-O)
Source: Acta Crystallogr E Crystallogr Commun. 2016 May 4;72(Pt 6):780–4. doi: 10.1107/S2056989016006861 (PMC4908559; doi:10.1107/S2056989016006861)
Supplement: Supplementary file 1 [file e-72-00780-sup1.cif]

##############################################################################
#                                                                            #
# This CIF contains the data in a paper accepted for publication in          #
# Acta Crystallographica Section E. It conforms to the requirements of       #
# Notes for Authors for Acta Crystallographica Section E, and has been       #
# peer reviewed under the auspices of the IUCr Commission on Journals.       #
#                                                                            #
# Full details of the Crystallographic Information File format               #
# are given in the paper "The Crystallographic Information File (CIF):       #
# a New Standard Archive File for Crystallography" by S. R. Hall, F. H.      #
# Allen and I. D. Brown [Acta Cryst. (1991), A47, 655-685].                  #
#                                                                            #
# The current version of the core CIF dictionary is obtainable from          #
# ftp://ftp.iucr.org/pub/cif_core.dic.                                       #
#                                                                            #
# Software is freely available for graphical display of the structure(s)     #
# in this CIF. For information consult the CIF software page                 #
# http://www.iucr.org/resources/cif/software.                                #
#                                                                            #
# This file may be used for bona fide research purposes within the           #
# scientific community so long as proper attribution is given to the journal # 
# article from which it was obtained.                                        #
#                                                                            #
##############################################################################
data_I
_database_code_depnum_ccdc_archive 'CCDC 1476068'
_audit_creation_method
;
Olex2 1.2
(compiled 2015.09.30 svn.r3233 for OlexSys, GUI svn.r5103)
;
_journal_date_recd_electronic     2016-04-14
_journal_date_accepted     2016-04-22
_journal_name_full     'Acta Crystallographica, Section E'
_journal_year     2016
_journal_volume     72
_journal_issue      6
_journal_page_first     780
_journal_page_last     784
_journal_paper_category     GM
_journal_paper_doi     10.1107/S2056989016006861
_journal_coeditor_code     WM5287
_publ_contact_author_name     'Hansen, Christopher B.'
_publ_contact_author_address
;
the University of Chicago
Department of Chemistry
5735 S Ellis Ave.
Chicago, IL 60637
USA
;
_publ_contact_author_email     chansen6@uchicago.edu
_publ_contact_author_phone     1-773-834-5861
_publ_section_title
;
Crystal structure of the inverse crown ether
tetrakis[\m~2~-bis(trimethylsilyl)amido]-\m~4~-oxido-dicobalt(II)disodium,
[Co~2~Na~2~{\m~2~-N(SiMe~3~)~2~}~4~](\m~4~-O)
;
loop_
    _publ_author_name
    _publ_author_footnote
    _publ_author_address
    'Hansen, Christopher B.' .
;
The University of Chicago
Department of Chemistry
5735 S Ellis Ave.
Chicago, IL 60637
USA
;
    'Filatov, Alexander S.' .
;
The University of Chicago
Department of Chemistry
5735 S Ellis Ave.
Chicago, IL 60637
USA
;
    'Hillhouse, Gregory L.'
;
Deceased.
;
;
The University of Chicago
Department of Chemistry
5735 S Ellis Ave.
Chicago, IL 60637
USA
;
_publ_section_synopsis
;
The first cobalt-containing inverse crown ether,
[Co~2~Na~2~{\m~2~-N(SiMe~3~)~2~}~4~](\m~4~-O), features a central \m~4~-oxido
ligand. Weak intermolecular Na...H~3~C---Si interactions form an infinite
chain extending along [010] in the crystal.
;
_chemical_name_systematic
;
Tetrakis[\m~2~-bis(trimethylsilyl)amido]-\m~4~-oxido-dicobalt(II)disodium
;
_chemical_name_common     ?
_chemical_formula_moiety     'C24 H72 Co2 N4 Na2 O Si8'
_chemical_formula_sum     'C24 H72 Co2 N4 Na2 O Si8'
_chemical_formula_iupac     '[Co2 Na2 O (C6 H18 N1 Si2)4]'
_chemical_formula_weight     821.41
_chemical_melting_point     ?
_shelx_space_group_comment
;
The symmetry employed for this shelxl refinement is uniquely defined
by the following loop, which should always be used as a source of
symmetry information in preference to the above space-group names.
They are only intended as comments.
;
_space_group_crystal_system     triclinic
_space_group_name_H-M_alt     'P -1'
_space_group_name_Hall     '-P 1'
loop_
    _space_group_symop_operation_xyz
    'x, y, z'
    '-x, -y, -z'
_cell_length_a     8.8839(18)
_cell_length_b     10.591(2)
_cell_length_c     12.700(3)
_cell_angle_alpha     96.75(4)
_cell_angle_beta     108.93(3)
_cell_angle_gamma     99.15(3)
_cell_volume     1097.4(5)
_cell_formula_units_Z     1
_cell_measurement_reflns_used     1020
_cell_measurement_theta_min     2.827
_cell_measurement_theta_max     24.636
_cell_measurement_temperature     100(2)
_exptl_crystal_description     block
_exptl_crystal_colour     green
_exptl_crystal_size_max     0.3
_exptl_crystal_size_mid     0.24
_exptl_crystal_size_min     0.2
_exptl_crystal_density_diffrn     1.243
_exptl_crystal_density_meas     ?
_exptl_crystal_density_method     ?
_exptl_crystal_F_000     440
_exptl_absorpt_coefficient_mu     1.017
_exptl_absorpt_correction_type     multi-scan
_exptl_absorpt_process_details
;
(<i>TWINABS</i>; Bruker,2012)
;
_shelx_estimated_absorpt_T_min     0.750
_shelx_estimated_absorpt_T_max     0.822
_exptl_absorpt_correction_T_min     0.57
_exptl_absorpt_correction_T_max     0.75
_exptl_special_details
;
Absorption correction:
TWINABS2012/1 (Bruker, 2012) was used for absorption correction.
For component 1:
wR2(int) was 0.0813 before and 0.0454 after correction.
The Ratio of minimum to maximum transmission is 0.77.
Final HKLF 4 output contains 11962 reflections, Rint = 0.0892
(2973 with I > 3sig(I), Rint = 0.0335)
;
_diffrn_ambient_temperature     100
_diffrn_radiation_type     MoK\a
_diffrn_radiation_wavelength     0.71073
_diffrn_radiation_monochromator     graphite
_diffrn_measurement_device_type     'Bruker SMART APEX CCD'
_diffrn_measurement_method     '\w scans'
_diffrn_reflns_number     4421
_diffrn_reflns_av_R_equivalents     0.0892
_diffrn_reflns_theta_min     1.724
_diffrn_reflns_theta_max     26.485
_diffrn_reflns_theta_full     25.242
_diffrn_measured_fraction_theta_max     0.976
_diffrn_measured_fraction_theta_full     0.989
_diffrn_reflns_limit_h_min     -11
_diffrn_reflns_limit_h_max     10
_diffrn_reflns_limit_k_min     -13
_diffrn_reflns_limit_k_max     13
_diffrn_reflns_limit_l_min     0
_diffrn_reflns_limit_l_max     15
_diffrn_standards_number     0
_refine_special_details
;
 Refined as a 2-component twin.
;
_reflns_number_total     4421
_reflns_number_gt     3107
_reflns_threshold_expression     'I > 2\s(I)'
_refine_ls_structure_factor_coef     Fsqd
_refine_ls_matrix_type     full
_refine_ls_R_factor_all     0.0910
_refine_ls_R_factor_gt     0.0646
_refine_ls_wR_factor_gt     0.1402
_refine_ls_wR_factor_ref     0.1535
_refine_ls_goodness_of_fit_ref     1.025
_refine_ls_restrained_S_all     1.025
_refine_ls_number_reflns     4421
_refine_ls_number_parameters     200
_refine_ls_number_restraints     0
_refine_ls_hydrogen_treatment     constr
_refine_ls_weighting_scheme     calc
_refine_ls_weighting_details
                      'w=1/[\s^2^(Fo^2^)+(0.0577P)^2^] where P=(Fo^2^+2Fc^2^)/3'
_atom_sites_solution_hydrogens     geom
_atom_sites_solution_primary     dual
_atom_sites_solution_secondary     difmap
_refine_ls_shift/su_max     0.000
_refine_ls_shift/su_mean     0.000
_refine_diff_density_max     1.075
_refine_diff_density_min     -0.541
_refine_ls_extinction_method     none
_refine_ls_extinction_coef     .
loop_
    _atom_type_symbol
    _atom_type_description
    _atom_type_scat_dispersion_real
    _atom_type_scat_dispersion_imag
    _atom_type_scat_source
    'C' 'C' 0.0033 0.0016
                         'International Tables Vol C Tables 4.2.6.8 and 6.1.1.4'
    'H' 'H' 0.0000 0.0000
                         'International Tables Vol C Tables 4.2.6.8 and 6.1.1.4'
    'Co' 'Co' 0.3494 0.9721
                         'International Tables Vol C Tables 4.2.6.8 and 6.1.1.4'
    'N' 'N' 0.0061 0.0033
                         'International Tables Vol C Tables 4.2.6.8 and 6.1.1.4'
    'Na' 'Na' 0.0362 0.0249
                         'International Tables Vol C Tables 4.2.6.8 and 6.1.1.4'
    'O' 'O' 0.0106 0.0060
                         'International Tables Vol C Tables 4.2.6.8 and 6.1.1.4'
    'Si' 'Si' 0.0817 0.0704
                         'International Tables Vol C Tables 4.2.6.8 and 6.1.1.4'
_computing_data_collection
;
APEX2 (Bruker, 2014)
;
_computing_cell_refinement
;
SAINT (Bruker, 2013)
;
_computing_data_reduction
;
SAINT (Bruker, 2013)
;
_computing_structure_solution
;
SHELXT (Sheldrick, 2015<i>a</i>)
;
_computing_structure_refinement
;
SHELXL2014 (Sheldrick, 2015<i>b</i>)
;
_computing_molecular_graphics
;
Mercury (Macrae <i>et al.</i>,  2006)
;
_computing_publication_material
;
APEX3 (Bruker, 2015) and
<i>OLEX2</i> (Dolomanov <i>et al.</i>,  2009)
;
loop_
    _atom_site_type_symbol
    _atom_site_label
    _atom_site_fract_x
    _atom_site_fract_y
    _atom_site_fract_z
    _atom_site_U_iso_or_equiv
    _atom_site_adp_type
    _atom_site_calc_flag
    _atom_site_occupancy
    _atom_site_disorder_assembly
    _atom_site_disorder_group
    Co Co1 0.61239(8) 0.48208(7) 0.64530(5) 0.0137(2) Uani d 1 . .
    Si Si1 0.40656(17) 0.25144(14) 0.70655(12) 0.0174(3) Uani d 1 . .
    Si Si2 0.71315(17) 0.21357(14) 0.66099(12) 0.0167(3) Uani d 1 . .
    Si Si3 0.94365(16) 0.68550(14) 0.74896(11) 0.0165(3) Uani d 1 . .
    Si Si4 0.68061(16) 0.70994(14) 0.84538(11) 0.0165(3) Uani d 1 . .
    Na Na1 0.4185(2) 0.27679(19) 0.44187(16) 0.0222(5) Uani d 1 . .
    O O1 0.5000 0.5000 0.5000 0.0187(11) Uani d 1 . .
    N N1 0.5621(5) 0.2967(4) 0.6570(3) 0.0165(9) Uani d 1 . .
    N N2 0.7424(5) 0.6528(4) 0.7365(3) 0.0162(9) Uani d 1 . .
    C C1 0.3045(6) 0.3891(5) 0.7230(4) 0.0248(13) Uani d 1 . .
    H H1A 0.2812 0.4278 0.6546 0.037 Uiso calc 1 . .
    H H1B 0.3762 0.4550 0.7884 0.037 Uiso calc 1 . .
    H H1C 0.2026 0.3571 0.7348 0.037 Uiso calc 1 . .
    C C2 0.4707(7) 0.1928(6) 0.8440(5) 0.0312(14) Uani d 1 . .
    H H2A 0.5074 0.1113 0.8336 0.047 Uiso calc 1 . .
    H H2B 0.3784 0.1780 0.8705 0.047 Uiso calc 1 . .
    H H2C 0.5600 0.2583 0.9001 0.047 Uiso calc 1 . .
    C C3 0.2418(6) 0.1205(5) 0.6018(5) 0.0300(14) Uani d 1 . .
    H H3A 0.1989 0.1514 0.5304 0.045 Uiso calc 1 . .
    H H3B 0.1540 0.0979 0.6315 0.045 Uiso calc 1 . .
    H H3C 0.2861 0.0435 0.5886 0.045 Uiso calc 1 . .
    C C4 0.6502(7) 0.0351(5) 0.6561(5) 0.0255(13) Uani d 1 . .
    H H4A 0.6269 0.0212 0.7247 0.038 Uiso calc 1 . .
    H H4B 0.7383 -0.0080 0.6517 0.038 Uiso calc 1 . .
    H H4C 0.5523 -0.0014 0.5895 0.038 Uiso calc 1 . .
    C C5 0.8974(6) 0.2721(6) 0.7914(4) 0.0272(14) Uani d 1 . .
    H H5A 0.9424 0.3638 0.7950 0.041 Uiso calc 1 . .
    H H5B 0.9791 0.2206 0.7893 0.041 Uiso calc 1 . .
    H H5C 0.8674 0.2625 0.8582 0.041 Uiso calc 1 . .
    C C6 0.7720(6) 0.2294(5) 0.5334(4) 0.0233(13) Uani d 1 . .
    H H6A 0.6872 0.1745 0.4663 0.035 Uiso calc 1 . .
    H H6B 0.8754 0.2018 0.5441 0.035 Uiso calc 1 . .
    H H6C 0.7843 0.3203 0.5232 0.035 Uiso calc 1 . .
    C C7 0.9702(6) 0.5853(5) 0.6277(4) 0.0239(13) Uani d 1 . .
    H H7A 0.9660 0.4953 0.6399 0.036 Uiso calc 1 . .
    H H7B 1.0758 0.6205 0.6222 0.036 Uiso calc 1 . .
    H H7C 0.8830 0.5874 0.5574 0.036 Uiso calc 1 . .
    C C8 1.0834(6) 0.6525(5) 0.8841(4) 0.0249(13) Uani d 1 . .
    H H8A 1.1074 0.7271 0.9448 0.037 Uiso calc 1 . .
    H H8B 1.1849 0.6385 0.8744 0.037 Uiso calc 1 . .
    H H8C 1.0310 0.5747 0.9038 0.037 Uiso calc 1 . .
    C C9 1.0216(6) 0.8588(5) 0.7425(5) 0.0248(13) Uani d 1 . .
    H H9A 0.9589 0.8788 0.6697 0.037 Uiso calc 1 . .
    H H9B 1.1367 0.8712 0.7503 0.037 Uiso calc 1 . .
    H H9C 1.0100 0.9168 0.8041 0.037 Uiso calc 1 . .
    C C10 0.6827(6) 0.5923(5) 0.9438(4) 0.0242(13) Uani d 1 . .
    H H10A 0.6380 0.5039 0.9000 0.036 Uiso calc 1 . .
    H H10B 0.6165 0.6131 0.9893 0.036 Uiso calc 1 . .
    H H10C 0.7949 0.5982 0.9939 0.036 Uiso calc 1 . .
    C C11 0.4724(6) 0.7420(5) 0.7848(4) 0.0237(13) Uani d 1 . .
    H H11A 0.4780 0.8203 0.7508 0.036 Uiso calc 1 . .
    H H11B 0.4269 0.7550 0.8450 0.036 Uiso calc 1 . .
    H H11C 0.4027 0.6677 0.7267 0.036 Uiso calc 1 . .
    C C12 0.8079(6) 0.8685(5) 0.9344(4) 0.0232(13) Uani d 1 . .
    H H12A 0.9202 0.8588 0.9700 0.035 Uiso calc 1 . .
    H H12B 0.7642 0.8948 0.9933 0.035 Uiso calc 1 . .
    H H12C 0.8060 0.9350 0.8868 0.035 Uiso calc 1 . .
loop_
    _atom_site_aniso_label
    _atom_site_aniso_U_11
    _atom_site_aniso_U_22
    _atom_site_aniso_U_33
    _atom_site_aniso_U_12
    _atom_site_aniso_U_13
    _atom_site_aniso_U_23
    Co1 0.0137(4) 0.0132(4) 0.0111(4) 0.0022(3) 0.0014(3) 0.0003(3)
    Si1 0.0189(8) 0.0167(8) 0.0177(8) 0.0036(6) 0.0077(6) 0.0030(6)
    Si2 0.0149(7) 0.0165(8) 0.0177(8) 0.0037(6) 0.0041(6) 0.0032(6)
    Si3 0.0142(7) 0.0180(8) 0.0137(7) 0.0021(6) 0.0015(6) 0.0007(6)
    Si4 0.0153(7) 0.0170(8) 0.0140(7) 0.0007(6) 0.0034(6) -0.0014(6)
    Na1 0.0268(12) 0.0176(12) 0.0171(11) 0.0030(9) 0.0018(9) 0.0027(9)
    O1 0.022(3) 0.017(3) 0.014(3) 0.002(2) 0.003(2) 0.001(2)
    N1 0.015(2) 0.017(2) 0.015(2) 0.0014(18) 0.0044(18) 0.0006(18)
    N2 0.015(2) 0.020(3) 0.012(2) 0.0036(19) 0.0025(17) 0.0016(18)
    C1 0.024(3) 0.020(3) 0.028(3) 0.002(2) 0.012(2) -0.004(2)
    C2 0.044(4) 0.028(4) 0.030(3) 0.011(3) 0.020(3) 0.010(3)
    C3 0.028(3) 0.024(3) 0.038(4) 0.002(3) 0.017(3) -0.007(3)
    C4 0.028(3) 0.023(3) 0.030(3) 0.011(3) 0.013(3) 0.008(2)
    C5 0.023(3) 0.032(4) 0.022(3) 0.009(3) 0.002(2) 0.001(2)
    C6 0.025(3) 0.018(3) 0.021(3) 0.006(2) 0.002(2) -0.002(2)
    C7 0.021(3) 0.022(3) 0.027(3) 0.003(2) 0.009(2) 0.000(2)
    C8 0.021(3) 0.031(4) 0.019(3) 0.006(3) 0.003(2) 0.002(2)
    C9 0.018(3) 0.025(3) 0.027(3) -0.003(2) 0.008(2) -0.004(2)
    C10 0.024(3) 0.022(3) 0.023(3) 0.002(2) 0.006(2) 0.000(2)
    C11 0.027(3) 0.018(3) 0.027(3) 0.005(2) 0.009(2) 0.005(2)
    C12 0.024(3) 0.022(3) 0.023(3) 0.002(2) 0.012(2) -0.003(2)
_geom_special_details
;
 All esds (except the esd in the dihedral angle between two l.s. planes)
 are estimated using the full covariance matrix.  The cell esds are taken
 into account individually in the estimation of esds in distances, angles
 and torsion angles; correlations between esds in cell parameters are only
 used when they are defined by crystal symmetry.  An approximate (isotropic)
 treatment of cell esds is used for estimating esds involving l.s. planes.
;
loop_
    _geom_bond_atom_site_label_1
    _geom_bond_atom_site_label_2
    _geom_bond_site_symmetry_2
    _geom_bond_distance
    _geom_bond_publ_flag
    Co1 Na1 2_666 2.918(2) ?
    Co1 O1 . 1.8398(9) y
    Co1 N1 . 1.977(4) y
    Co1 N2 . 1.980(4) y
    Si1 N1 . 1.721(4) ?
    Si1 C1 . 1.861(5) ?
    Si1 C2 . 1.865(6) ?
    Si1 C3 . 1.869(5) ?
    Si2 N1 . 1.709(4) ?
    Si2 C4 . 1.872(6) ?
    Si2 C5 . 1.866(5) ?
    Si2 C6 . 1.874(5) ?
    Si3 Na1 2_666 3.458(3) ?
    Si3 N2 . 1.717(4) ?
    Si3 C7 . 1.867(5) ?
    Si3 C8 . 1.872(5) ?
    Si3 C9 . 1.877(6) ?
    Si4 Na1 2_666 3.490(3) ?
    Si4 N2 . 1.727(4) ?
    Si4 C10 . 1.863(6) ?
    Si4 C11 . 1.862(5) ?
    Si4 C12 . 1.870(5) ?
    Na1 Co1 2_666 2.918(2) ?
    Na1 Si3 2_666 3.458(3) ?
    Na1 Si4 2_666 3.490(3) ?
    Na1 O1 . 2.314(2) y
    Na1 N1 . 2.579(4) y
    Na1 N2 2_666 2.523(4) y
    O1 Co1 2_666 1.8399(9) ?
    O1 Na1 2_666 2.314(2) ?
    N2 Na1 2_666 2.523(4) ?
    C1 H1A . 0.9800 ?
    C1 H1B . 0.9800 ?
    C1 H1C . 0.9800 ?
    C2 H2A . 0.9800 ?
    C2 H2B . 0.9800 ?
    C2 H2C . 0.9800 ?
    C3 H3A . 0.9800 ?
    C3 H3B . 0.9800 ?
    C3 H3C . 0.9800 ?
    C4 H4A . 0.9800 ?
    C4 H4B . 0.9800 ?
    C4 H4C . 0.9800 ?
    C5 H5A . 0.9800 ?
    C5 H5B . 0.9800 ?
    C5 H5C . 0.9800 ?
    C6 H6A . 0.9800 ?
    C6 H6B . 0.9800 ?
    C6 H6C . 0.9800 ?
    C7 H7A . 0.9800 ?
    C7 H7B . 0.9800 ?
    C7 H7C . 0.9800 ?
    C8 H8A . 0.9800 ?
    C8 H8B . 0.9800 ?
    C8 H8C . 0.9800 ?
    C9 H9A . 0.9800 ?
    C9 H9B . 0.9800 ?
    C9 H9C . 0.9800 ?
    C10 H10A . 0.9800 ?
    C10 H10B . 0.9800 ?
    C10 H10C . 0.9800 ?
    C11 H11A . 0.9800 ?
    C11 H11B . 0.9800 ?
    C11 H11C . 0.9800 ?
    C12 H12A . 0.9800 ?
    C12 H12B . 0.9800 ?
    C12 H12C . 0.9800 ?
loop_
    _geom_angle_atom_site_label_1
    _geom_angle_atom_site_label_2
    _geom_angle_atom_site_label_3
    _geom_angle_site_symmetry_1
    _geom_angle_site_symmetry_3
    _geom_angle
    _geom_angle_publ_flag
    O1 Co1 Na1 . 2_666 52.46(5) ?
    O1 Co1 N1 . . 108.39(12) ?
    O1 Co1 N2 . . 110.26(13) ?
    N1 Co1 Na1 . 2_666 159.62(12) ?
    N1 Co1 N2 . . 141.35(17) y
    N2 Co1 Na1 . 2_666 58.31(12) ?
    N1 Si1 C1 . . 110.5(2) ?
    N1 Si1 C2 . . 114.4(2) ?
    N1 Si1 C3 . . 111.2(2) ?
    C1 Si1 C2 . . 108.3(2) ?
    C1 Si1 C3 . . 104.4(2) ?
    C2 Si1 C3 . . 107.5(3) ?
    N1 Si2 C4 . . 113.5(2) ?
    N1 Si2 C5 . . 113.1(2) ?
    N1 Si2 C6 . . 108.9(2) ?
    C4 Si2 C6 . . 106.2(2) ?
    C5 Si2 C4 . . 105.5(3) ?
    C5 Si2 C6 . . 109.2(3) ?
    N2 Si3 Na1 . 2_666 43.99(14) ?
    N2 Si3 C7 . . 109.4(2) ?
    N2 Si3 C8 . . 113.4(2) ?
    N2 Si3 C9 . . 113.5(2) ?
    C7 Si3 Na1 . 2_666 86.99(17) ?
    C7 Si3 C8 . . 108.6(2) ?
    C7 Si3 C9 . . 105.5(3) ?
    C8 Si3 Na1 . 2_666 157.06(18) ?
    C8 Si3 C9 . . 106.0(3) ?
    C9 Si3 Na1 . 2_666 84.84(18) ?
    N2 Si4 Na1 . 2_666 43.12(14) ?
    N2 Si4 C10 . . 111.6(2) ?
    N2 Si4 C11 . . 109.2(2) ?
    N2 Si4 C12 . . 114.5(2) ?
    C10 Si4 Na1 . 2_666 141.68(18) ?
    C10 Si4 C12 . . 106.4(2) ?
    C11 Si4 Na1 . 2_666 69.07(18) ?
    C11 Si4 C10 . . 110.1(2) ?
    C11 Si4 C12 . . 104.8(2) ?
    C12 Si4 Na1 . 2_666 110.76(19) ?
    Co1 Na1 Si3 2_666 2_666 58.20(6) ?
    Co1 Na1 Si4 2_666 2_666 57.47(6) ?
    Si3 Na1 Si4 2_666 2_666 51.16(5) ?
    O1 Na1 Co1 . 2_666 39.08(4) ?
    O1 Na1 Si3 . 2_666 90.23(8) ?
    O1 Na1 Si4 . 2_666 94.36(8) ?
    O1 Na1 N1 . . 78.30(12) ?
    O1 Na1 N2 . 2_666 80.67(12) ?
    N1 Na1 Co1 . 2_666 117.16(12) ?
    N1 Na1 Si3 . 2_666 139.95(12) ?
    N1 Na1 Si4 . 2_666 165.71(12) ?
    N2 Na1 Co1 2_666 2_666 41.89(10) ?
    N2 Na1 Si3 2_666 2_666 28.21(10) ?
    N2 Na1 Si4 2_666 2_666 27.90(9) ?
    N2 Na1 N1 2_666 . 155.82(15) y
    Co1 O1 Co1 . 2_666 180.0 y
    Co1 O1 Na1 . 2_666 88.46(7) ?
    Co1 O1 Na1 . . 91.54(7) ?
    Co1 O1 Na1 2_666 2_666 91.54(7) ?
    Co1 O1 Na1 2_666 . 88.46(7) ?
    Na1 O1 Na1 . 2_666 180.00(3) y
    Co1 N1 Na1 . . 81.02(15) ?
    Si1 N1 Co1 . . 116.1(2) ?
    Si1 N1 Na1 . . 104.36(18) ?
    Si2 N1 Co1 . . 115.7(2) ?
    Si2 N1 Si1 . . 124.7(3) ?
    Si2 N1 Na1 . . 101.38(18) ?
    Co1 N2 Na1 . 2_666 79.79(14) ?
    Si3 N2 Co1 . . 115.9(2) ?
    Si3 N2 Si4 . . 121.2(2) ?
    Si3 N2 Na1 . 2_666 107.8(2) ?
    Si4 N2 Co1 . . 114.6(2) ?
    Si4 N2 Na1 . 2_666 108.98(19) ?
    Si1 C1 H1A . . 109.5 ?
    Si1 C1 H1B . . 109.5 ?
    Si1 C1 H1C . . 109.5 ?
    H1A C1 H1B . . 109.5 ?
    H1A C1 H1C . . 109.5 ?
    H1B C1 H1C . . 109.5 ?
    Si1 C2 H2A . . 109.5 ?
    Si1 C2 H2B . . 109.5 ?
    Si1 C2 H2C . . 109.5 ?
    H2A C2 H2B . . 109.5 ?
    H2A C2 H2C . . 109.5 ?
    H2B C2 H2C . . 109.5 ?
    Si1 C3 H3A . . 109.5 ?
    Si1 C3 H3B . . 109.5 ?
    Si1 C3 H3C . . 109.5 ?
    H3A C3 H3B . . 109.5 ?
    H3A C3 H3C . . 109.5 ?
    H3B C3 H3C . . 109.5 ?
    Si2 C4 H4A . . 109.5 ?
    Si2 C4 H4B . . 109.5 ?
    Si2 C4 H4C . . 109.5 ?
    H4A C4 H4B . . 109.5 ?
    H4A C4 H4C . . 109.5 ?
    H4B C4 H4C . . 109.5 ?
    Si2 C5 H5A . . 109.5 ?
    Si2 C5 H5B . . 109.5 ?
    Si2 C5 H5C . . 109.5 ?
    H5A C5 H5B . . 109.5 ?
    H5A C5 H5C . . 109.5 ?
    H5B C5 H5C . . 109.5 ?
    Si2 C6 H6A . . 109.5 ?
    Si2 C6 H6B . . 109.5 ?
    Si2 C6 H6C . . 109.5 ?
    H6A C6 H6B . . 109.5 ?
    H6A C6 H6C . . 109.5 ?
    H6B C6 H6C . . 109.5 ?
    Si3 C7 H7A . . 109.5 ?
    Si3 C7 H7B . . 109.5 ?
    Si3 C7 H7C . . 109.5 ?
    H7A C7 H7B . . 109.5 ?
    H7A C7 H7C . . 109.5 ?
    H7B C7 H7C . . 109.5 ?
    Si3 C8 H8A . . 109.5 ?
    Si3 C8 H8B . . 109.5 ?
    Si3 C8 H8C . . 109.5 ?
    H8A C8 H8B . . 109.5 ?
    H8A C8 H8C . . 109.5 ?
    H8B C8 H8C . . 109.5 ?
    Si3 C9 H9A . . 109.5 ?
    Si3 C9 H9B . . 109.5 ?
    Si3 C9 H9C . . 109.5 ?
    H9A C9 H9B . . 109.5 ?
    H9A C9 H9C . . 109.5 ?
    H9B C9 H9C . . 109.5 ?
    Si4 C10 H10A . . 109.5 ?
    Si4 C10 H10B . . 109.5 ?
    Si4 C10 H10C . . 109.5 ?
    H10A C10 H10B . . 109.5 ?
    H10A C10 H10C . . 109.5 ?
    H10B C10 H10C . . 109.5 ?
    Si4 C11 H11A . . 109.5 ?
    Si4 C11 H11B . . 109.5 ?
    Si4 C11 H11C . . 109.5 ?
    H11A C11 H11B . . 109.5 ?
    H11A C11 H11C . . 109.5 ?
    H11B C11 H11C . . 109.5 ?
    Si4 C12 H12A . . 109.5 ?
    Si4 C12 H12B . . 109.5 ?
    Si4 C12 H12C . . 109.5 ?
    H12A C12 H12B . . 109.5 ?
    H12A C12 H12C . . 109.5 ?
    H12B C12 H12C . . 109.5 ?
loop_
    _geom_torsion_atom_site_label_1
    _geom_torsion_atom_site_label_2
    _geom_torsion_atom_site_label_3
    _geom_torsion_atom_site_label_4
    _geom_torsion_site_symmetry_1
    _geom_torsion_site_symmetry_2
    _geom_torsion_site_symmetry_3
    _geom_torsion_site_symmetry_4
    _geom_torsion
    _geom_torsion_publ_flag
    Na1 Co1 O1 Na1 2_666 . . . 179.999000 ?
    Na1 Si3 N2 Co1 2_666 . . . 87.1(2) ?
    Na1 Si3 N2 Si4 2_666 . . . -126.4(4) ?
    Na1 Si4 N2 Co1 2_666 . . . -87.2(2) ?
    Na1 Si4 N2 Si3 2_666 . . . 125.9(4) ?
    N1 Co1 O1 Na1 . . . 2_666 172.03(13) ?
    N1 Co1 O1 Na1 . . . . -7.97(13) ?
    N2 Co1 O1 Na1 . . . . 171.82(13) ?
    N2 Co1 O1 Na1 . . . 2_666 -8.18(13) ?
    C1 Si1 N1 Co1 . . . . 6.4(3) ?
    C1 Si1 N1 Si2 . . . . 164.3(3) ?
    C1 Si1 N1 Na1 . . . . -80.6(2) ?
    C2 Si1 N1 Co1 . . . . -116.1(3) ?
    C2 Si1 N1 Si2 . . . . 41.8(4) ?
    C2 Si1 N1 Na1 . . . . 157.0(2) ?
    C3 Si1 N1 Co1 . . . . 121.8(3) ?
    C3 Si1 N1 Si2 . . . . -80.3(3) ?
    C3 Si1 N1 Na1 . . . . 34.9(3) ?
    C4 Si2 N1 Co1 . . . . -173.7(2) ?
    C4 Si2 N1 Si1 . . . . 28.3(4) ?
    C4 Si2 N1 Na1 . . . . -88.3(2) ?
    C5 Si2 N1 Co1 . . . . 66.1(3) ?
    C5 Si2 N1 Si1 . . . . -92.0(3) ?
    C5 Si2 N1 Na1 . . . . 151.5(2) ?
    C6 Si2 N1 Co1 . . . . -55.6(3) ?
    C6 Si2 N1 Si1 . . . . 146.4(3) ?
    C6 Si2 N1 Na1 . . . . 29.8(2) ?
    C7 Si3 N2 Co1 . . . . 23.4(3) ?
    C7 Si3 N2 Si4 . . . . 170.0(3) ?
    C7 Si3 N2 Na1 . . . 2_666 -63.6(3) ?
    C8 Si3 N2 Co1 . . . . -98.0(3) ?
    C8 Si3 N2 Si4 . . . . 48.5(4) ?
    C8 Si3 N2 Na1 . . . 2_666 174.9(2) ?
    C9 Si3 N2 Co1 . . . . 140.9(2) ?
    C9 Si3 N2 Si4 . . . . -72.6(3) ?
    C9 Si3 N2 Na1 . . . 2_666 53.8(3) ?
    C10 Si4 N2 Co1 . . . . 57.1(3) ?
    C10 Si4 N2 Si3 . . . . -89.8(3) ?
    C10 Si4 N2 Na1 . . . 2_666 144.3(2) ?
    C11 Si4 N2 Co1 . . . . -64.8(3) ?
    C11 Si4 N2 Si3 . . . . 148.2(3) ?
    C11 Si4 N2 Na1 . . . 2_666 22.4(3) ?
    C12 Si4 N2 Co1 . . . . 178.0(2) ?
    C12 Si4 N2 Si3 . . . . 31.1(4) ?
    C12 Si4 N2 Na1 . . . 2_666 -94.8(3) ?
_shelx_hkl_file
;
   1   0   0 3356.21 84.5702  -2
   1   0   0 3356.21 84.5702   1
   2   0   0 66.9644 5.44337   1
   3   0   0 1334.80 36.3289   1
   4   0   0 79.7837 10.6089   1
   5   0   0 111.178 14.0100   1
   6   0   0 308.794 21.6736   1
   7   0   0 18.9098 7.44652   1
   8   0   0 25.5753 10.6601   1
   9   0   0 161.449 33.8695   1
  10   0   0 107.421 30.6712   1
 -10   1   0 0.72790 10.5835   1
  -9   1   0 16.5836 11.4396   1
  -8   1   0 12.8189 8.11790   1
  -7   1   0 105.905 17.8962   1
  -6   1   0 380.342 23.9422   1
  -5   1   0 54.1687 10.4771   1
  -4   1   0 481.138 31.1592  -2
  -4   1   0 481.138 31.1592   1
  -3   1   0 116.368 12.4846  -2
  -3   1   0 116.368 12.4846   1
  -2   1   0 1949.17 41.0284  -2
  -2   1   0 1949.17 41.0284   1
  -1   1   0 2063.61 40.0224   1
   0   1   0 2855.47 77.8540   1
   1   1   0 2.84593 1.33685   1
   2   1   0 28.4577 4.88998   1
   3   1   0 797.994 27.0410   1
   4   1   0 330.210 18.6333   1
   5   1   0 150.511 17.5587   1
   6   1   0 9.77660 6.06963   1
   7   1   0 3.56226 5.79377   1
   8   1   0 106.882 19.8870   1
   9   1   0 387.753 33.2645   1
  10   1   0 142.000 33.1259   1
 -10   2   0 11.5250 13.8739   1
  -9   2   0 9.00931 13.0829   1
  -8   2   0 190.008 25.7776   1
  -7   2   0 582.846 33.3344   1
  -6   2   0 226.085 18.3526   1
  -5   2   0 172.016 17.9347   1
  -4   2   0 2031.83 41.0172   1
  -3   2   0 340.470 14.5058   1
  -2   2   0 108.920 7.21032   1
  -1   2   0 338.021 11.6163   1
   0   2   0 2488.74 77.1590   1
   1   2   0 247.348 9.43764   1
   2   2   0 184.129 9.97844   1
   3   2   0 3.02877 2.36587   1
   4   2   0 119.423 9.45432   1
   5   2   0 474.626 26.1528   1
   6   2   0 47.2580 11.2611   1
   7   2   0 1.40894 6.30215   1
   8   2   0 780.929 43.8355   1
   9   2   0 48.8048 15.8628   1
 -10   3   0 229.254 43.4915   1
  -9   3   0 260.140 42.8846   1
  -8   3   0 671.206 55.1588   1
  -7   3   0 26.8249 13.0517   1
  -6   3   0 267.547 28.8642   1
  -5   3   0 107.550 9.88899   1
  -4   3   0 158.598 11.1511   1
  -3   3   0 1004.94 30.7516   1
  -2   3   0 750.262 23.7479   1
  -1   3   0 1300.92 31.6779   1
   0   3   0 8.43280 4.44346   1
   1   3   0 48.5460 11.3498   1
   2   3   0 567.903 19.6707   1
   3   3   0 1254.72 31.6975   1
   4   3   0 10.2630 3.85316   1
   5   3   0 559.796 29.3914   1
   6   3   0 150.888 20.5354   1
   7   3   0 75.2089 16.3696   1
   8   3   0 197.658 27.1234   1
   9   3   0 28.8677 13.1983   1
 -10   4   0 83.4057 29.7579   1
  -9   4   0 204.145 41.3396   1
  -8   4   0 362.508 52.2294   1
  -7   4   0 14.3466 11.4095   1
  -6   4   0 54.6347 9.56528   1
  -5   4   0 455.762 22.6201   1
  -4   4   0 225.246 14.7837   1
  -3   4   0 62.5366 9.40492   1
  -2   4   0 14.0251 4.08483   1
  -1   4   0 1162.74 30.7250   1
   0   4   0 1573.34 67.2618   1
   1   4   0 5511.48 169.556   1
   2   4   0 557.677 20.2339   1
   3   4   0 66.3663 8.82966   1
   4   4   0 1271.13 35.6358   1
   5   4   0 82.0392 13.2846   1
   6   4   0 267.194 23.7046   1
   7   4   0 45.0827 12.1266   1
   8   4   0 15.7382 16.8676   1
   9   4   0 9.95302 17.9547   1
 -10   5   0 62.4612 27.2192   1
  -9   5   0 5.52363 11.9260   1
  -8   5   0 8.10920 11.3584   1
  -7   5   0 152.490 30.9070   1
  -6   5   0 52.8321 10.6592   1
  -5   5   0 340.952 20.4294   1
  -4   5   0 310.350 18.5903   1
  -3   5   0 52.0399 9.11817   1
  -2   5   0 468.351 20.1789   1
  -1   5   0 0.86190 3.57675   1
   0   5   0 1033.25 57.0978   1
   1   5   0 685.772 45.4482   1
   2   5   0 202.797 23.8743   1
   3   5   0 162.008 13.2712   1
   4   5   0 463.781 20.7339   1
   5   5   0 237.008 43.6028   1
   6   5   0 153.810 34.8304   1
   7   5   0 26.5078 18.0631   1
   8   5   0 -6.0433 13.7886   1
 -10   6   0 58.2871 26.6184   1
  -9   6   0 25.6487 15.9841   1
  -8   6   0 39.4830 16.7951   1
  -7   6   0 653.316 52.0125   1
  -6   6   0 16.8400 6.81283   1
  -5   6   0 6.86522 4.31935   1
  -4   6   0 441.373 23.8441   1
  -3   6   0 360.117 20.6270   1
  -2   6   0 1.08407 2.51548   1
  -1   6   0 117.633 22.8419   1
   0   6   0 32.5769 13.3563   1
   1   6   0 275.358 30.5170   1
   2   6   0 87.5615 21.1067   1
   3   6   0 39.8864 14.8269   1
   4   6   0 100.715 17.6754   1
   5   6   0 31.8723 18.4183   1
   6   6   0 27.2259 17.5320   1
   7   6   0 18.1495 14.9593   1
   8   6   0 25.6128 20.0421   1
  -9   7   0 436.886 50.2333   1
  -8   7   0 563.975 52.6413   1
  -7   7   0 342.070 46.7837   1
  -6   7   0 -4.0773 4.18968   1
  -5   7   0 94.1231 14.6243   1
  -4   7   0 181.064 19.5562   1
  -3   7   0 184.395 15.2489   1
  -2   7   0 1429.52 43.8687   1
  -1   7   0 67.3237 19.3000   1
   0   7   0 -3.6326 5.27685   1
   1   7   0 390.660 40.0226   1
   2   7   0 308.198 35.7692   1
   3   7   0 136.480 29.9158   1
   4   7   0 96.8778 26.0120   1
   5   7   0 53.1247 23.5204   1
   6   7   0 134.630 38.1418   1
   7   7   0 64.6900 27.6609   1
  -9   8   0 265.068 47.5415   1
  -8   8   0 574.680 53.7509   1
  -7   8   0 7.06968 11.3595   1
  -6   8   0 46.7851 11.0527   1
  -5   8   0 192.610 22.5823   1
  -4   8   0 28.1775 8.76584   1
  -3   8   0 -0.9573 5.39731   1
  -2   8   0 479.041 45.9478   1
  -1   8   0 45.7498 18.4617   1
   0   8   0 218.458 39.1881   1
   1   8   0 1400.61 84.7635   1
   2   8   0 400.498 43.3069   1
   3   8   0 73.1128 22.3764   1
   4   8   0 196.025 37.6504   1
   5   8   0 368.355 61.9048   1
   6   8   0 40.8724 24.4124   1
  -9   9   0 81.4164 28.0160   1
  -8   9   0 0.12251 13.3826   1
  -7   9   0 43.7079 17.5468   1
  -6   9   0 254.744 41.8427   1
  -5   9   0 8.65052 10.4080   1
  -4   9   0 13.0912 11.3873   1
  -3   9   0 389.886 43.8368   1
  -2   9   0 23.6748 15.3762   1
  -1   9   0 124.113 30.2801   1
   0   9   0 111.578 28.6131   1
   1   9   0 490.253 51.0411   1
   2   9   0 152.199 37.6125   1
   3   9   0 72.9112 24.9663   1
   4   9   0 547.144 53.7818   1
   5   9   0 18.8028 17.9059   1
  -6  10   0 404.798 44.2448   1
  -5  10   0 108.099 28.4377   1
  -4  10   0 -3.1200 6.17520   1
  -3  10   0 577.735 56.2919   1
  -2  10   0 -5.8741 7.06228   1
  -1  10   0 5.75025 10.4933   1
   0  10   0 217.597 44.6122   1
   1  10   0 11.7276 13.3372   1
   2  10   0 44.9882 20.1859   1
   3  10   0 11.8139 12.8852   1
   5  10   0 42.4291 27.7817   1
  -7  11   0 380.294 64.2434   1
  -6  11   1 95.1649 26.8560  -2
  -6  11   0 95.1649 26.8560   1
  -5  11   0 -4.9688 8.90080   1
  -4  11   1 4.55119 22.1832  -2
  -4  11   0 4.55119 22.1832   1
  -3  11   0 320.557 53.3872   1
  -2  11   1 291.534 47.4075  -2
  -2  11   0 291.534 47.4075   1
  -1  11   0 216.447 44.6805   1
   0  11   0 143.398 37.0105   1
   1  11   0 -0.9992 10.1488   1
   2  11   0 107.864 32.4189   1
   3  11   0 0.29467 13.0133   1
  -6  12   1 14.3187 19.2640  -2
  -6  12   0 14.3187 19.2640   1
  -5  12   1 27.0500 23.0061  -2
  -5  12   0 27.0500 23.0061   1
  -4  12   1 171.067 38.1825  -2
  -4  12   0 171.067 38.1825   1
  -3  12   1 -16.826 20.4951  -2
  -3  12   0 -16.826 20.4951   1
  -2  12   1 12.3357 20.8123  -2
  -2  12   0 12.3357 20.8123   1
  -1  12   0 62.4360 27.2052   1
   0  12   0 58.7721 24.3110   1
   1  12   0 78.5178 29.8019   1
   2  12   0 486.404 60.4257   1
  -3  13   1 -24.419 21.4544  -2
  -3  13   0 -24.419 21.4544   1
  -2  13   1 52.6967 29.3823  -2
  -2  13   0 52.6967 29.3823   1
  -1  13   0 11.5897 19.3079   1
  -1  13   0 55.1790 34.1521  -2
   1 -13   1 55.1790 34.1521   1
  -2  13   0 48.3633 25.6462  -2
   2 -13   1 48.3633 25.6462   1
  -3  13   0 8.21372 19.6982  -2
   3 -13   1 8.21372 19.6982   1
  -2 -12   1 61.3114 25.9420   1
  -1 -12   1 76.1233 28.8004   1
   0  12   0 31.6872 27.3543  -2
   0 -12   1 31.6872 27.3543   1
  -1  12   0 172.786 39.6973  -2
   1 -12   1 172.786 39.6973   1
  -2  12   0 119.844 34.3850  -2
   2 -12   1 119.844 34.3850   1
  -3  12   0 -8.8276 20.1168  -2
   3 -12   1 -8.8276 20.1168   1
  -4  12   0 1.70052 21.5725  -2
   4 -12   1 1.70052 21.5725   1
  -5  12   0 2.06749 20.4160  -2
   5 -12   1 2.06749 20.4160   1
  -6  12   0 228.213 39.9735  -2
   6 -12   1 228.213 39.9735   1
  -4 -11   1 16.1650 19.1846   1
  -3 -11   1 124.876 35.0736   1
  -2 -11   1 154.299 40.7211   1
  -1 -11   1 93.3598 29.2302   1
   0 -11   1 24.9177 17.0799   1
  -1  11   0 356.149 52.4228  -2
   1 -11   1 356.149 52.4228   1
   2 -11   1 131.304 36.2218   1
  -3  11   0 166.577 36.3749  -2
   3 -11   1 166.577 36.3749   1
   4 -11   1 27.1909 15.0872   1
   5 -11   1 9.74175 14.1094   1
   6 -11   1 114.174 30.6155   1
  -5 -10   1 82.8782 32.4068   1
  -4 -10   1 -4.2837 13.7280   1
  -3 -10   1 345.114 54.9419   1
  -2 -10   1 47.0134 22.1112   1
  -1 -10   1 209.166 43.2897   1
   0 -10   1 24.2212 15.3521   1
   1 -10   1 72.3557 25.3840   1
   2 -10   1 486.286 52.5544   1
   3 -10   1 172.287 39.3309   1
   4 -10   1 172.776 35.9872   1
   5 -10   1 48.9902 17.9563   1
   6 -10   1 120.025 29.0658   1
  -6  -9   1 99.0338 36.7623   1
  -5  -9   1 67.0214 29.4591   1
  -4  -9   1 216.687 42.4693   1
  -3  -9   1 680.539 61.9523   1
  -2  -9   1 197.456 40.5891   1
  -1  -9   1 0.24632 8.01809   1
   0  -9   1 187.924 37.4980   1
   1  -9   1 -3.6193 5.45208   1
   2  -9   1 10.5546 10.0375   1
   3  -9   1 8.74457 9.05147   1
   4  -9   1 8.65590 7.17855   1
   5  -9   1 266.212 30.1721   1
   6  -9   1 300.504 27.4805   1
   7  -9   1 46.6851 19.0071   1
   8  -9   1 -2.2696 13.0942   1
  -7  -8   1 136.771 41.9356   1
  -6  -8   1 111.988 34.9293   1
  -5  -8   1 56.1767 26.7505   1
  -4  -8   1 172.579 35.3306   1
  -3  -8   1 93.9840 25.9168   1
  -2  -8   1 217.367 41.3354   1
  -1  -8   1 7.58059 8.24182   1
   0  -8   1 58.0920 20.3235   1
   1  -8   1 4.13422 6.67855   1
   2  -8   1 29.5741 13.1811   1
   3  -8   1 39.6604 9.90594   1
   4  -8   1 306.177 22.5845   1
   5  -8   1 25.4390 7.91105   1
   6  -8   1 -2.3871 4.89817   1
   7  -8   1 492.116 47.3073   1
   8  -8   1 96.3706 28.0319   1
   9  -8   1 62.5119 25.4662   1
  -7  -7   1 129.108 37.3690   1
  -6  -7   1 87.0678 30.3542   1
  -5  -7   1 71.3092 25.3626   1
  -4  -7   1 88.5701 23.5732   1
  -3  -7   1 -6.4567 6.29460   1
  -2  -7   1 83.5913 24.2447   1
  -1  -7   1 9.23777 8.66856   1
   0  -7   1 230.439 35.3958   1
   1  -7   1 441.449 20.6203   1
   2  -7   1 1183.50 39.4677   1
   3  -7   1 280.757 18.9997   1
   4  -7   1 20.4823 6.78178   1
   5  -7   1 102.896 16.1880   1
   6  -7   1 49.7967 11.6321   1
   7  -7   1 417.161 42.4604   1
   8  -7   1 98.4766 28.7565   1
   9  -7   1 12.2536 12.3062   1
  -8  -6   1 138.354 36.6702   1
  -7  -6   1 16.9759 14.6217   1
  -6  -6   1 1.84979 9.26648   1
  -5  -6   1 85.2125 16.4708   1
  -4  -6   1 101.173 23.7725   1
  -3  -6   1 38.8522 14.4300   1
  -2  -6   1 186.967 12.8602   1
  -1  -6   1 223.370 27.3346   1
   0  -6   1 250.355 29.0829   1
   1  -6   1 103.573 9.50055   1
   2  -6   1 744.511 29.0051   1
   3  -6   1 1488.59 47.0922   1
   4  -6   1 3.69135 4.39085   1
   5  -6   1 398.035 23.8860   1
   6  -6   1 1045.03 63.0443   1
   7  -6   1 77.5667 23.9048   1
   8  -6   1 6.93058 10.5019   1
   9  -6   1 38.9426 18.2875   1
  -8  -5   1 30.3312 19.7110   1
  -7  -5   1 -0.1015 10.6969   1
  -6  -5   1 39.7122 13.1099   1
  -5  -5   1 43.0830 8.20454   1
  -4  -5   1 46.0923 8.92427   1
  -3  -5   1 1080.65 36.2920   1
  -2  -5   1 750.953 26.9920   1
  -1  -5   1 1359.37 68.7903   1
   0  -5   1 451.578 16.8466   1
   1  -5   1 9.86215 3.61320   1
   2  -5   1 23.5668 5.89636   1
   3  -5   1 25.3382 6.10632   1
   4  -5   1 119.640 14.7256   1
   5  -5   1 3.64595 3.40816   1
   6  -5   1 339.918 33.9677   1
   7  -5   1 56.3058 19.5567   1
   8  -5   1 -2.6660 8.44316   1
   9  -5   1 10.9851 10.7352   1
  10  -5   1 18.9204 16.5639   1
  -9  -4   1 22.6464 18.7365   1
  -8  -4   1 0.25212 7.63543   1
  -7  -4   1 149.237 22.4063   1
  -6  -4   1 33.3693 10.3899   1
  -5  -4   1 500.003 22.2365   1
  -4  -4   1 281.164 17.7114   1
  -3  -4   1 448.360 20.6647   1
  -2  -4   1 697.358 24.6131   1
  -1  -4   1 2470.40 55.8322   1
   0  -4   1 -1.5879 1.26002   1
   1  -4   1 370.025 16.1090   1
   2  -4   1 104.214 9.81325   1
   3  -4   1 4.62299 2.98380   1
   4  -4   1 28.3357 6.74452   1
   5  -4   1 292.515 17.6867   1
   6  -4   1 1.12402 6.34478   1
   7  -4   1 91.2908 25.3299   1
   8  -4   1 262.965 45.3539   1
   9  -4   1 -0.1904 11.3225   1
  10  -4   1 -2.4516 12.5253   1
  -9  -3   1 16.5854 9.41672   1
  -8  -3   1 0.80669 6.36858   1
  -7  -3   1 768.133 40.0165   1
  -6  -3   1 277.222 21.5565   1
  -5  -3   1 387.812 18.9195   1
  -4  -3   1 424.482 18.1840   1
  -3  -3   1 162.409 11.7247   1
  -2  -3   1 629.473 21.9333   1
  -1  -3   1 112.348 7.76039   1
   0  -3   1 747.618 21.3165   1
   1  -3   1 34.7765 5.32627   1
   2  -3   1 760.683 24.8744   1
   3  -3   1 768.860 26.3182   1
   4  -3   1 661.467 24.6655   1
   5  -3   1 272.694 27.7293   1
   6  -3   1 2.91358 5.83607   1
   7  -3   1 239.002 36.8552   1
   8  -3   1 248.152 39.4397   1
   9  -3   1 168.375 34.9631   1
  10  -3   1 4.12141 11.9549   1
 -10  -2   1 -17.465 11.5949   1
  -9  -2   1 158.565 33.9531   1
  -8  -2   1 2.23696 6.89945   1
  -7  -2   1 34.2935 10.1184   1
  -6  -2   1 204.118 23.0367   1
  -5  -2   1 20.4126 11.6198   1
  -4  -2   1 541.849 24.8155   1
  -3  -2   1 84.5052 13.6141   1
  -2  -2   1 2475.48 72.3647   1
  -1  -2   1 41.7384 6.12147   1
   0  -2   1 1278.81 29.7699   1
   1  -2   1 48.1851 5.58356   1
   2  -2   1 1592.77 37.8993   1
   3  -2   1 1318.05 29.2381   1
   4  -2   1 708.859 29.4144   1
   5  -2   1 747.120 33.1415   1
   6  -2   1 520.268 29.6622   1
   7  -2   1 935.249 44.8043   1
   8  -2   1 13.2660 8.27627   1
   9  -2   1 -10.405 9.42463   1
  10  -2   1 27.3550 16.5445   1
 -10  -1   1 4.07986 12.6753   1
  -9  -1   1 71.7087 23.4320   1
  -8  -1   1 37.0192 11.5082   1
  -7  -1   1 187.455 22.5908   1
  -6  -1   1 10.9437 6.22068   1
  -5  -1   1 120.687 15.6160   1
  -4  -1   1 32.0583 7.13089   1
  -3  -1   1 20.8084 8.09687  -2
  -3  -1   1 20.8084 8.09687   1
  -2  -1   1 3144.10 87.7407   1
  -1  -1   1 241.492 11.6523   1
   0  -1   1 279.579 11.8387  -2
   0  -1   1 279.579 11.8387   1
   1  -1   1 3533.50 91.8886  -2
   1  -1   1 3533.50 91.8886   1
   2  -1   1 27.4705 5.45504  -2
   2  -1   1 27.4705 5.45504   1
   3  -1   1 26.2837 6.10838   1
   4  -1   1 87.7871 12.2898   1
   5  -1   1 44.8930 9.95668   1
   6  -1   1 202.422 20.3712   1
   7  -1   1 188.638 23.8707   1
   8  -1   1 11.3870 7.92410   1
   9  -1   1 14.9444 10.9257   1
  10  -1   1 48.2630 21.5626   1
 -10   0   1 61.7708 23.4326   1
  -9   0   1 104.839 29.0761   1
  -8   0   1 15.8702 8.90138   1
  -7   0   1 42.5521 10.5343   1
  -6   0   1 565.767 28.6317   1
  -5   0   1 486.452 35.2523  -2
  -5   0   1 486.452 35.2523   1
  -4   0   1 873.301 43.8130  -2
  -4   0   1 873.301 43.8130   1
  -3   0   1 0.85442 3.43594  -2
  -3   0   1 0.85442 3.43594   1
  -2   0   1 677.862 15.4502  -2
  -2   0   1 677.862 15.4502   1
  -1   0   1 9999.99 172.727  -2
  -1   0   1 9999.99 172.727   1
   0   0   1 2795.31 69.7916  -2
   0   0   1 2795.31 69.7916   1
   1   0   1 323.621 11.0076   1
   2   0   1 147.274 8.92092   1
   3   0   1 265.353 14.8307   1
   4   0   1 313.674 17.9814   1
   5   0   1 375.897 22.5656   1
   6   0   1 105.594 16.3010   1
   7   0   1 33.3035 11.2877   1
   8   0   1 317.044 35.1718   1
   9   0   1 167.100 26.4957   1
  10   0   1 -11.472 11.3800   1
 -10   1   1 227.958 44.6525   1
  -9   1   1 190.515 37.1599   1
  -8   1   1 26.7347 9.87664   1
  -7   1   1 741.491 36.6800   1
  -6   1   1 981.326 39.1977   1
  -5   1   1 129.900 18.9295  -2
  -5   1   1 129.900 18.9295   1
  -4   1   1 28.7070 4.12907  -2
  -4   1   1 28.7070 4.12907   1
  -3   1   1 4000.49 65.6091  -2
  -3   1   1 4000.49 65.6091   1
  -2   1   1 218.921 12.6587  -2
  -2   1   1 218.921 12.6587   1
  -1   1   1 2483.66 47.7173   1
   0   1   1 211.794 7.94011  -2
   0   1   1 211.794 7.94011   1
   1   1   1 2223.30 37.1919   1
   2   1   1 3.93415 2.43071   1
   3   1   1 800.831 28.2446   1
   4   1   1 784.042 31.2249   1
   5   1   1 764.515 33.5409   1
   6   1   1 39.5828 10.3520   1
   7   1   1 42.1498 12.7171   1
   8   1   1 536.285 36.5737   1
   9   1   1 33.1653 14.4507   1
 -10   2   1 230.386 45.0152   1
  -9   2   1 21.2769 12.1103   1
  -8   2   1 48.2910 18.7025   1
  -7   2   1 98.0868 15.6472   1
  -6   2   1 40.7866 6.56341   1
  -5   2   1 256.887 12.1725   1
  -4   2   1 81.6666 8.03771   1
  -3   2   1 1158.38 44.4676  -2
  -3   2   1 1158.38 44.4676   1
  -2   2   1 1450.43 34.7069   1
  -1   2   1 76.3881 4.97103   1
   0   2   1 135.155 11.7962   1
   1   2   1 146.673 7.05733   1
   2   2   1 1.01475 1.92669   1
   3   2   1 761.241 21.6982   1
   4   2   1 1920.20 55.8811   1
   5   2   1 20.0784 6.89850   1
   6   2   1 801.379 39.0971   1
   7   2   1 492.103 32.4831   1
   8   2   1 310.422 33.9319   1
   9   2   1 5.51835 10.5546   1
 -10   3   1 84.8863 25.3997   1
  -9   3   1 11.4546 11.8000   1
  -8   3   1 -0.7318 8.24724   1
  -7   3   1 10.4468 9.56840   1
  -6   3   1 109.913 12.8762   1
  -5   3   1 5.51781 2.76514   1
  -4   3   1 141.941 11.0464   1
  -3   3   1 1348.81 37.2495   1
  -2   3   1 105.296 7.69322   1
  -1   3   1 199.339 17.6428   1
   0   3   1 133.524 14.2515   1
   1   3   1 182.485 16.8698   1
   2   3   1 145.403 9.43140   1
   3   3   1 2.38488 2.30328   1
   4   3   1 73.2318 9.23550   1
   5   3   1 171.728 17.6830   1
   6   3   1 22.0885 8.29434   1
   7   3   1 431.699 30.5757   1
   8   3   1 42.6467 15.0377   1
   9   3   1 26.0767 22.0506   1
 -10   4   1 75.2139 23.7580   1
  -9   4   1 397.446 56.5837   1
  -8   4   1 0.60417 7.27391   1
  -7   4   1 41.7734 15.6430   1
  -6   4   1 248.441 17.3315   1
  -5   4   1 342.205 19.8953   1
  -4   4   1 676.289 27.1145   1
  -3   4   1 326.386 16.7456   1
  -2   4   1 16.3471 4.01756   1
  -1   4   1 1527.28 64.8740   1
   0   4   1 4372.91 139.032   1
   1   4   1 156.735 18.2271   1
   2   4   1 71.4972 8.43393   1
   3   4   1 243.241 13.0585   1
   4   4   1 26.0458 6.09197   1
   5   4   1 18.1459 7.55454   1
   6   4   1 126.644 18.6821   1
   7   4   1 6.29315 12.2612   1
   8   4   1 -0.1377 14.2036   1
 -10   5   1 15.2278 14.0602   1
  -9   5   1 101.528 28.7147   1
  -8   5   1 88.5463 25.6390   1
  -7   5   1 34.8792 14.7839   1
  -6   5   1 897.932 37.0741   1
  -5   5   1 528.315 26.2641   1
  -4   5   1 170.509 13.4950   1
  -3   5   1 587.678 24.5454   1
  -2   5   1 748.129 25.7426   1
  -1   5   1 773.132 46.9272   1
   0   5   1 1683.72 75.5232   1
   1   5   1 122.191 21.7051   1
   2   5   1 30.1207 11.4586   1
   3   5   1 965.689 29.1577   1
   4   5   1 467.022 28.2755   1
   5   5   1 468.541 48.4708   1
   6   5   1 110.128 30.1103   1
   7   5   1 -0.9986 13.3926   1
   8   5   1 115.135 35.1087   1
 -10   6   1 48.8054 20.9521   1
  -9   6   1 9.72299 13.5173   1
  -8   6   1 61.8628 21.8227   1
  -7   6   1 29.0200 14.2350   1
  -6   6   1 203.867 21.9986   1
  -5   6   1 25.4645 7.01359   1
  -4   6   1 121.886 15.4933   1
  -3   6   1 400.764 20.8003   1
  -2   6   1 500.123 20.4347   1
  -1   6   1 875.444 55.2816   1
   0   6   1 85.9505 21.0841   1
   1   6   1 -1.1945 4.45671   1
   2   6   1 66.3827 18.7389   1
   3   6   1 -2.4184 5.96065   1
   4   6   1 405.991 28.7544   1
   5   6   1 521.720 53.9041   1
   6   6   1 12.4219 12.1306   1
   7   6   1 197.485 42.6875   1
 -10   7   1 250.063 48.2412   1
  -9   7   1 28.9679 18.2135   1
  -8   7   1 34.4781 16.8740   1
  -7   7   1 16.1126 7.31629   1
  -6   7   1 183.429 21.3470   1
  -5   7   1 1.19007 3.62009   1
  -4   7   1 82.5743 12.7013   1
  -3   7   1 530.357 25.2266   1
  -2   7   1 279.965 32.4874   1
  -1   7   1 224.625 35.1099   1
   0   7   1 64.7408 20.3354   1
   1   7   1 302.987 34.4549   1
   2   7   1 30.7862 14.2687   1
   3   7   1 75.0600 21.1468   1
   4   7   1 30.9733 13.5121   1
   5   7   1 16.6187 14.4312   1
   6   7   1 65.9621 26.5202   1
   7   7   1 48.5303 23.3141   1
  -9   8   1 216.882 44.8654   1
  -8   8   1 312.441 47.7154   1
  -7   8   1 5.93057 5.96812   1
  -6   8   1 13.2491 6.67848   1
  -5   8   1 571.888 31.3326   1
  -4   8   1 52.5658 17.1534   1
  -3   8   1 741.794 57.2740   1
  -2   8   1 61.1606 19.0218   1
  -1   8   1 79.9925 22.9875   1
   0   8   1 773.023 60.3086   1
   1   8   1 786.037 60.9685   1
   2   8   1 2.07853 9.42225   1
   3   8   1 25.7076 13.8870   1
   4   8   1 49.2378 23.5308   1
   5   8   1 22.4837 16.1543   1
   6   8   1 -14.519 11.9072   1
  -9   9   1 48.4640 23.0196   1
  -8   9   1 115.541 29.3955   1
  -7   9   1 74.2577 21.5625   1
  -6   9   1 30.2394 15.7968   1
  -5   9   1 601.032 52.8466   1
  -4   9   1 581.677 52.2184   1
  -3   9   1 34.9751 15.9115   1
  -2   9   1 529.299 50.9577   1
  -1   9   1 166.689 35.4154   1
   0   9   1 410.289 46.2540   1
   1   9   1 118.924 30.8564   1
   2   9   1 72.4358 23.7212   1
   3   9   1 176.752 36.3509   1
   4   9   1 329.212 63.7840   1
   5   9   1 123.140 40.1332   1
  -7  10   1 56.4271 20.3501   1
  -6  10   1 55.2444 19.7842   1
  -5  10   1 25.4910 13.0709   1
  -4  10   1 91.7188 28.4985   1
  -3  10   1 78.3638 24.9533   1
  -2  10   1 434.616 49.5935   1
  -1  10   1 44.0343 20.2870   1
   0  10   1 172.439 38.7046   1
   1  10   1 222.756 45.6367   1
   2  10   1 52.0877 20.9878   1
   3  10   1 50.6160 22.4376   1
   4  10   1 35.1603 21.7611   1
  -7  11   1 50.5379 20.0917   1
  -6  11   1 11.1638 11.9523   1
  -5  11   2 87.3324 27.4867  -2
  -5  11   1 87.3324 27.4867   1
  -4  11   2 8.78983 21.1571  -2
  -4  11   1 8.78983 21.1571   1
  -3  11   1 34.5511 18.6293   1
  -2  11   1 134.989 35.4558   1
  -1  11   1 3.81535 11.9962   1
   0  11   1 206.354 44.6082   1
   1  11   1 142.504 37.8419   1
   2  11   1 29.7111 19.5325   1
   3  11   1 12.2047 14.1915   1
  -6  12   2 0.73919 22.6758  -2
  -6  12   1 0.73919 22.6758   1
  -5  12   2 67.3320 27.2887  -2
  -5  12   1 67.3320 27.2887   1
  -4  12   2 125.917 33.9258  -2
  -4  12   1 125.917 33.9258   1
  -3  12   1 88.8671 29.7422   1
  -2  12   1 325.768 59.5479   1
  -1  12   1 2.84751 13.4905   1
   0  12   1 45.4444 23.1261   1
   1  12   1 584.241 64.5728   1
  -3  13   1 262.008 52.3159   1
  -2  13   1 5.15758 13.2055   1
   0 -13   2 -0.2928 14.6080   1
   1 -13   1 136.211 37.5223  -2
   1 -13   2 136.211 37.5223   1
   2 -13   1 19.0275 20.4483  -2
   2 -13   2 19.0275 20.4483   1
   3 -13   1 78.7462 28.2909  -2
   3 -13   2 78.7462 28.2909   1
  -2 -12   1 162.007 42.0766  -2
  -2 -12   2 162.007 42.0766   1
  -1 -12   1 121.245 38.2697  -2
  -1 -12   2 121.245 38.2697   1
   0 -12   1 218.230 44.4434  -2
   0 -12   2 218.230 44.4434   1
   1 -12   1 161.654 36.7684  -2
   1 -12   2 161.654 36.7684   1
   2 -12   1 -21.488 18.8196  -2
   2 -12   2 -21.488 18.8196   1
   3 -12   1 21.6034 22.3064  -2
   3 -12   2 21.6034 22.3064   1
   4 -12   1 188.998 39.0181  -2
   4 -12   2 188.998 39.0181   1
   5 -12   1 151.289 33.8792  -2
   5 -12   2 151.289 33.8792   1
  -4 -11   2 3.00512 15.6649   1
  -3 -11   2 148.311 37.6021   1
  -2 -11   2 16.1567 16.8268   1
  -1 -11   2 41.5052 21.5796   1
   0 -11   2 426.595 53.3676   1
   1 -11   2 -0.8883 8.92891   1
   2 -11   2 52.8324 20.8120   1
   3 -11   2 476.769 53.7826   1
   4 -11   2 413.896 65.8623   1
   5 -11   2 43.7747 19.8328   1
   6 -11   2 -0.4928 9.31261   1
  -4 -10   2 199.467 43.6337   1
  -3 -10   2 80.8901 26.8429   1
  -2 -10   2 21.1735 16.3045   1
  -1 -10   2 3.06839 9.77379   1
   0 -10   2 22.7171 15.5553   1
   1 -10   2 6.66297 9.75582   1
   2 -10   2 95.9203 27.6360   1
   3 -10   2 162.010 37.0854   1
   4 -10   2 21.5530 13.2856   1
   5 -10   2 16.4273 11.1670   1
   6 -10   2 24.9132 13.8481   1
  -6  -9   2 20.5544 18.3443   1
  -4  -9   2 994.255 76.1548   1
  -3  -9   2 27.5542 16.7074   1
  -2  -9   2 21.1271 15.8802   1
  -1  -9   2 164.230 35.6367   1
   0  -9   2 102.093 29.4060   1
   1  -9   2 25.7924 14.7359   1
   2  -9   2 280.039 44.9730   1
   3  -9   2 84.2750 25.1580   1
   4  -9   2 49.9904 13.1188   1
   5  -9   2 329.861 25.5546   1
   6  -9   2 83.3297 23.4408   1
   7  -9   2 56.0450 21.5676   1
   8  -9   2 87.1136 27.9236   1
  -7  -8   2 -16.692 14.9332   1
  -6  -8   2 59.6676 27.2224   1
  -5  -8   2 126.124 30.0980   1
  -4  -8   2 149.106 34.1556   1
  -3  -8   2 135.798 32.0953   1
  -2  -8   2 2.24931 7.08798   1
  -1  -8   2 67.2183 22.0994   1
   0  -8   2 133.161 29.8026   1
   1  -8   2 208.954 36.8283   1
   2  -8   2 27.4548 8.02503   1
   3  -8   2 9.50736 5.76070   1
   4  -8   2 116.931 17.7428   1
   5  -8   2 352.952 24.9898   1
   6  -8   2 502.937 45.2494   1
   7  -8   2 257.259 43.7887   1
   8  -8   2 260.331 46.7725   1
   9  -8   2 149.023 35.4840   1
  -8  -7   2 -1.0687 17.2697   1
  -7  -7   2 59.0905 27.3523   1
  -6  -7   2 62.3868 25.5270   1
  -5  -7   2 98.4252 26.3161   1
  -4  -7   2 29.3310 15.2135   1
  -3  -7   2 46.2621 16.3511   1
  -2  -7   2 7.59922 9.86023   1
  -1  -7   2 103.037 26.6419   1
   0  -7   2 169.052 12.0225   1
   1  -7   2 1142.23 38.3966   1
   2  -7   2 34.6958 8.33323   1
   3  -7   2 192.101 17.1932   1
   4  -7   2 1274.95 47.1020   1
   5  -7   2 97.4965 14.8013   1
   6  -7   2 69.6553 20.7539   1
   7  -7   2 4.73776 8.34897   1
   8  -7   2 26.0323 15.2198   1
   9  -7   2 31.0250 17.9820   1
  -8  -6   2 15.7058 16.7948   1
  -7  -6   2 164.686 38.1986   1
  -6  -6   2 53.7945 23.4054   1
  -5  -6   2 14.3709 11.2068   1
  -4  -6   2 29.3382 8.21027   1
  -3  -6   2 420.891 23.1633   1
  -2  -6   2 115.134 11.7419   1
  -1  -6   2 73.1350 9.90916   1
   0  -6   2 270.026 14.7219   1
   1  -6   2 127.823 10.9309   1
   2  -6   2 231.678 15.7361   1
   3  -6   2 6.16610 4.27332   1
   4  -6   2 301.684 20.2486   1
   5  -6   2 339.764 22.1797   1
   6  -6   2 84.0202 21.4945   1
   7  -6   2 25.3889 13.5930   1
   8  -6   2 5.97889 10.0767   1
   9  -6   2 5.53568 12.9332   1
  -9  -5   2 85.4963 38.8783   1
  -8  -5   2 64.2915 25.2697   1
  -7  -5   2 426.815 39.1019   1
  -6  -5   2 183.853 22.8909   1
  -5  -5   2 1.26973 4.10224   1
  -4  -5   2 1322.05 45.4251   1
  -3  -5   2 1843.43 53.5953   1
  -2  -5   2 125.016 11.3060   1
  -1  -5   2 329.238 16.2438   1
   0  -5   2 693.298 24.5840   1
   1  -5   2 5.25515 2.97333   1
   2  -5   2 308.204 17.2101   1
   3  -5   2 10.6902 4.23171   1
   4  -5   2 144.636 16.5859   1
   5  -5   2 211.062 17.3763   1
   6  -5   2 510.180 43.9626   1
   7  -5   2 132.879 29.8425   1
   8  -5   2 49.5998 19.2905   1
   9  -5   2 10.7123 14.1025   1
  -9  -4   2 81.5927 25.1808   1
  -8  -4   2 38.8676 12.8082   1
  -7  -4   2 115.837 19.8791   1
  -6  -4   2 106.921 16.4963   1
  -5  -4   2 35.4809 7.17147   1
  -4  -4   2 1772.16 52.4488   1
  -3  -4   2 121.261 13.7395   1
  -2  -4   2 1356.96 40.2171   1
  -1  -4   2 5.79096 2.87310   1
   0  -4   2 102.442 8.44093   1
   1  -4   2 835.381 27.1214   1
   2  -4   2 427.530 19.3615   1
   3  -4   2 5.02336 3.49624   1
   4  -4   2 88.6211 12.0632   1
   5  -4   2 270.272 16.7091   1
   6  -4   2 256.229 39.0084   1
   7  -4   2 377.573 39.0209   1
   8  -4   2 3.43540 9.63246   1
   9  -4   2 278.589 46.0800   1
  -9  -3   2 5.02941 10.3820   1
  -8  -3   2 355.111 28.7624   1
  -7  -3   2 19.8819 9.27523   1
  -6  -3   2 128.434 18.5915   1
  -5  -3   2 136.821 17.3588   1
  -4  -3   2 117.582 18.2327   1
  -3  -3   2 0.51980 3.18502   1
  -2  -3   2 355.813 20.6201   1
  -1  -3   2 24.5025 6.25528   1
   0  -3   2 375.903 18.9588   1
   1  -3   2 290.881 13.8660   1
   2  -3   2 980.208 29.7818   1
   3  -3   2 92.5376 10.7228   1
   4  -3   2 575.025 22.6546   1
   5  -3   2 683.828 45.9500   1
   6  -3   2 10.9907 8.76814   1
   7  -3   2 34.8398 14.3609   1
   8  -3   2 24.9622 16.1865   1
   9  -3   2 -4.8553 8.12905   1
  10  -3   2 172.438 39.3740   1
 -10  -2   2 0.19305 13.6278   1
  -9  -2   2 59.8561 20.4638   1
  -8  -2   2 83.9268 16.6629   1
  -7  -2   2 61.3448 13.1042   1
  -6  -2   2 833.987 37.0999   1
  -5  -2   2 5.24868 3.96667   1
  -4  -2   2 13.9380 8.71147  -2
  -4  -2   2 13.9380 8.71147   1
  -3  -2   2 353.469 22.7953   1
  -2  -2   2 286.401 18.0797   1
  -1  -2   2 343.270 18.3959   1
   0  -2   2 722.167 27.6321   1
   1  -2   2 2156.52 64.0764   1
   2  -2   2 65.4435 7.31820   1
   3  -2   2 135.577 12.9837   1
   4  -2   2 1061.17 38.6680   1
   5  -2   2 333.389 22.4649   1
   6  -2   2 439.284 28.1136   1
   7  -2   2 -2.5934 5.23926   1
   8  -2   2 2.72379 7.00143   1
   9  -2   2 37.8849 14.5015   1
 -10  -1   2 0.19275 9.84026   1
  -9  -1   2 15.0681 12.8733   1
  -8  -1   2 12.6025 7.48941   1
  -7  -1   2 207.080 23.2781   1
  -6  -1   2 612.389 43.3403  -2
  -6  -1   2 612.389 43.3403   1
  -5  -1   2 6.82392 9.28674  -2
  -5  -1   2 6.82392 9.28674   1
  -4  -1   2 62.9898 12.0555  -2
  -4  -1   2 62.9898 12.0555   1
  -3  -1   2 1622.87 58.4309   1
  -2  -1   2 2925.36 83.5647  -2
  -2  -1   2 2925.36 83.5647   1
  -1  -1   2 142.466 11.5048  -2
  -1  -1   2 142.466 11.5048   1
   0  -1   2 3507.70 91.9890   1
   1  -1   2 1066.22 28.0282   1
   2  -1   2 868.738 27.2700   1
   3  -1   2 8.49490 3.48091   1
   4  -1   2 -1.3087 2.70658   1
   5  -1   2 80.5174 14.0626   1
   6  -1   2 1031.86 44.6372   1
   7  -1   2 262.511 29.7920   1
   8  -1   2 316.848 34.4141   1
   9  -1   2 22.8606 11.5097   1
 -10   0   2 161.524 35.4886   1
  -9   0   2 29.0250 16.5262   1
  -8   0   2 45.4849 16.5686   1
  -7   0   2 145.893 19.2538   1
  -6   0   2 10.2565 8.27529  -2
  -6   0   2 10.2565 8.27529   1
  -5   0   2 36.1960 7.66303  -2
  -5   0   2 36.1960 7.66303   1
  -4   0   2 204.025 12.6401  -2
  -4   0   2 204.025 12.6401   1
  -3   0   2 5346.46 85.2337  -2
  -3   0   2 5346.46 85.2337   1
  -2   0   2 120.406 7.51085  -2
  -2   0   2 120.406 7.51085   1
  -1   0   2 316.287 16.2828   1
   0   0   2 5155.31 128.241  -2
   0   0   2 5155.31 128.241   1
   1   0   2 265.520 8.26671   1
   2   0   2 2012.51 48.2064   1
   3   0   2 55.5907 8.63108   1
   4   0   2 77.3973 11.7016   1
   5   0   2 138.314 18.3373   1
   6   0   2 262.461 21.8358   1
   7   0   2 251.524 27.2002   1
   8   0   2 189.371 26.4699   1
   9   0   2 196.490 30.6610   1
 -10   1   2 125.517 32.4536   1
  -9   1   2 9.17273 10.0727   1
  -8   1   2 145.275 29.6337   1
  -7   1   2 602.150 46.7158  -2
  -7   1   2 602.150 46.7158   1
  -6   1   2 5.49952 4.83734  -2
  -6   1   2 5.49952 4.83734   1
  -5   1   2 94.9549 7.53065  -2
  -5   1   2 94.9549 7.53065   1
  -4   1   2 1066.20 25.5891  -2
  -4   1   2 1066.20 25.5891   1
  -3   1   2 264.319 9.58581  -2
  -3   1   2 264.319 9.58581   1
  -2   1   2 141.757 11.7587  -2
  -2   1   2 141.757 11.7587   1
  -1   1   2 722.339 15.2189   1
   0   1   2 1221.07 23.0773   1
   1   1   2 83.5731 5.14989   1
   2   1   2 606.440 21.9752   1
   3   1   2 1043.28 34.7434   1
   4   1   2 288.291 18.6303   1
   5   1   2 286.103 20.6107   1
   6   1   2 237.894 25.9654   1
   7   1   2 54.6070 13.6854   1
   8   1   2 -5.3296 7.13577   1
   9   1   2 37.9978 14.7535   1
 -10   2   2 8.11658 11.7173   1
  -9   2   2 1.05816 7.90287   1
  -8   2   2 62.2877 19.0437   1
  -7   2   2 206.826 19.6021   1
  -6   2   2 311.107 30.6883  -2
  -6   2   2 311.107 30.6883   1
  -5   2   2 159.236 12.0659  -2
  -5   2   2 159.236 12.0659   1
  -4   2   2 98.8639 12.0675  -2
  -4   2   2 98.8639 12.0675   1
  -3   2   2 730.120 34.3865  -2
  -3   2   2 730.120 34.3865   1
  -2   2   2 4445.97 87.3902   1
  -1   2   2 116.465 6.76687   1
   0   2   2 1019.20 40.3858   1
   1   2   2 294.866 10.2583   1
   2   2   2 125.020 7.17151   1
   3   2   2 976.417 25.1934   1
   4   2   2 133.495 16.5244   1
   5   2   2 1535.94 53.7524   1
   6   2   2 285.438 22.8022   1
   7   2   2 228.423 29.1110   1
   8   2   2 101.158 20.5000   1
   9   2   2 13.2594 11.4344   1
 -10   3   2 23.9262 17.2505   1
  -9   3   2 -9.0800 7.74985   1
  -8   3   2 117.305 26.7769   1
  -7   3   2 70.8818 20.2150   1
  -6   3   2 496.354 24.7441   1
  -5   3   2 168.471 14.0764   1
  -4   3   2 102.870 11.8779   1
  -3   3   2 428.039 18.7972   1
  -2   3   2 555.218 19.8098   1
  -1   3   2 242.100 19.7634   1
   0   3   2 262.629 20.3592   1
   1   3   2 949.006 32.6777   1
   2   3   2 715.729 20.5111   1
   3   3   2 5.90272 2.93993   1
   4   3   2 19.3395 6.85219   1
   5   3   2 126.617 17.4638   1
   6   3   2 127.977 19.8836   1
   7   3   2 374.996 28.9423   1
   8   3   2 100.154 31.4096   1
 -10   4   2 145.609 34.4306   1
  -9   4   2 102.325 27.2660   1
  -8   4   2 22.5301 13.3438   1
  -7   4   2 99.8459 15.3519   1
  -6   4   2 419.394 23.4769   1
  -5   4   2 8.05280 4.02660   1
  -4   4   2 16.5675 5.30350   1
  -3   4   2 25.8556 5.46803   1
  -2   4   2 105.926 8.74304   1
  -1   4   2 614.016 37.2666   1
   0   4   2 101.008 18.0920   1
   1   4   2 1164.37 54.6596   1
   2   4   2 403.128 15.3121   1
   3   4   2 22.5465 4.92248   1
   4   4   2 191.447 18.0333   1
   5   4   2 55.0466 12.6347   1
   6   4   2 35.9321 17.7870   1
   7   4   2 8.23043 12.8914   1
   8   4   2 323.322 56.9652   1
 -10   5   2 402.382 57.9598   1
  -9   5   2 88.2579 25.4363   1
  -8   5   2 32.5482 15.4007   1
  -7   5   2 557.338 30.2381   1
  -6   5   2 61.7304 11.6285   1
  -5   5   2 2.26404 3.60155   1
  -4   5   2 89.9922 12.5123   1
  -3   5   2 521.188 22.7859   1
  -2   5   2 35.6003 6.29628   1
  -1   5   2 808.356 48.2870   1
   0   5   2 75.9004 16.8709   1
   1   5   2 694.773 44.3263   1
   2   5   2 355.120 30.5003   1
   3   5   2 591.945 31.4982   1
   4   5   2 111.373 28.5685   1
   5   5   2 3.43752 10.4280   1
   6   5   2 110.304 29.8144   1
   7   5   2 10.7368 14.6187   1
   8   5   2 78.1298 27.0285   1
 -10   6   2 76.5124 26.5243   1
  -9   6   2 16.0589 13.3740   1
  -8   6   2 9.41658 9.70238   1
  -7   6   2 314.727 23.3889   1
  -6   6   2 13.8645 6.42252   1
  -5   6   2 156.794 18.4816   1
  -4   6   2 68.2239 10.9159   1
  -3   6   2 569.974 24.7116   1
  -2   6   2 552.473 41.9918   1
  -1   6   2 1203.88 65.2135   1
   0   6   2 42.0333 15.4631   1
   1   6   2 15.0136 8.73849   1
   2   6   2 181.304 29.4885   1
   3   6   2 114.585 19.0190   1
   4   6   2 512.950 51.9472   1
   5   6   2 2.09070 10.5958   1
   6   6   2 163.926 37.0696   1
   7   6   2 223.206 51.3230   1
 -10   7   2 -3.1203 14.7788   1
  -9   7   2 112.906 28.9759   1
  -8   7   2 17.1812 13.6100   1
  -7   7   2 33.9155 10.2189   1
  -6   7   2 14.6789 7.09506   1
  -5   7   2 258.778 19.7804   1
  -4   7   2 156.325 15.2140   1
  -3   7   2 178.382 30.6703   1
  -2   7   2 1352.02 75.6893   1
  -1   7   2 396.887 38.3739   1
   0   7   2 39.0493 16.1497   1
   1   7   2 553.396 46.6877   1
   2   7   2 223.096 37.3598   1
   3   7   2 28.0607 10.0128   1
   4   7   2 54.0308 23.6330   1
   5   7   2 87.9966 28.3661   1
   6   7   2 40.4967 20.8099   1
  -9   8   2 108.009 31.1490   1
  -8   8   2 -3.0176 8.88556   1
  -7   8   2 6.07840 6.47677   1
  -6   8   2 251.626 23.5730   1
  -5   8   2 294.609 34.0980   1
  -4   8   2 53.0015 17.5499   1
  -3   8   2 -3.5133 4.54760   1
  -2   8   2 255.400 41.9818   1
  -1   8   2 43.6918 16.3646   1
   0   8   2 254.003 41.1174   1
   1   8   2 53.9918 19.1574   1
   2   8   2 43.2942 17.4347   1
   3   8   2 5.63181 7.00863   1
   4   8   2 81.9517 28.9591   1
   5   8   2 44.8111 22.7176   1
   6   8   2 5.39966 16.4001   1
  -9   9   2 424.956 48.8972   1
  -7   9   2 8.61049 9.74521   1
  -6   9   2 655.614 55.8201   1
  -5   9   2 247.039 40.6711   1
  -4   9   2 3.90919 7.11230   1
  -3   9   2 221.776 38.8709   1
  -2   9   2 99.4562 26.5560   1
  -1   9   2 13.9460 12.5772   1
   0   9   2 195.795 38.6159   1
   1   9   2 95.7982 27.5306   1
   2   9   2 218.109 40.7849   1
   3   9   2 244.812 33.0346   1
   4   9   2 89.2462 31.8563   1
   5   9   2 162.731 44.9105   1
  -7  10   2 83.3103 24.9137   1
  -6  10   2 140.454 32.1917   1
  -5  10   2 8.22489 10.9106   1
  -4  10   2 0.67569 8.52580   1
  -3  10   2 210.230 38.9429   1
  -2  10   2 197.288 41.7005   1
  -1  10   2 163.308 36.1046   1
   0  10   2 -1.3992 10.8645   1
   1  10   2 55.2437 22.9971   1
   2  10   2 6.71247 12.2988   1
   3  10   2 280.301 55.6992   1
   4  10   2 196.022 50.0792   1
  -7  11   2 113.490 30.4250   1
  -6  11   2 -0.0085 9.51305   1
  -5  11   2 6.04337 11.8692   1
  -4  11   2 7.43676 11.1610   1
  -3  11   2 11.7552 12.8336   1
  -2  11   2 15.9484 13.1308   1
  -1  11   2 437.015 63.3636   1
   0  11   2 126.933 34.8147   1
   1  11   2 8.92861 16.5644   1
   2  11   2 421.246 52.0025   1
  -6  12   2 12.3452 16.2421   1
  -5  12   2 49.6879 22.1683   1
  -4  12   2 10.8371 12.7441   1
  -3  12   2 127.695 33.4970   1
  -2  12   2 1.09348 12.9145   1
  -1  12   2 61.4028 25.1618   1
   0  12   2 106.727 34.0863   1
   1  12   2 13.8187 19.2404   1
   0 -13   2 17.5721 28.7371  -2
   0 -13   3 17.5721 28.7371   1
   1 -13   2 22.4173 22.4259  -2
   1 -13   3 22.4173 22.4259   1
   2 -13   2 10.2410 19.2479  -2
   2 -13   3 10.2410 19.2479   1
   3 -13   2 3.45574 19.1485  -2
   3 -13   3 3.45574 19.1485   1
  -2 -12   2 227.775 46.5083  -2
  -2 -12   3 227.775 46.5083   1
  -1 -12   2 33.1208 30.0480  -2
  -1 -12   3 33.1208 30.0480   1
   0 -12   2 145.360 37.9597  -2
   0 -12   3 145.360 37.9597   1
   1 -12   2 5.65838 23.0523  -2
   1 -12   3 5.65838 23.0523   1
   2 -12   2 20.9734 21.2050  -2
   2 -12   3 20.9734 21.2050   1
   3 -12   2 118.556 33.2805  -2
   3 -12   3 118.556 33.2805   1
   4 -12   2 90.4700 31.3705  -2
   4 -12   3 90.4700 31.3705   1
   5 -12   3 49.2969 22.6077   1
  -4 -11   3 63.0822 27.0489   1
  -3 -11   3 31.4051 18.5007   1
  -2 -11   3 376.683 58.7815   1
  -1 -11   3 578.138 63.4664   1
   0 -11   2 263.946 47.8612  -2
   0 -11   3 263.946 47.8612   1
   1 -11   3 125.763 34.7800   1
   2 -11   3 264.112 48.5169   1
   3 -11   3 596.738 59.9756   1
   4 -11   3 112.753 31.2416   1
   5 -11   3 51.7754 19.5071   1
  -5 -10   3 18.1177 18.2949   1
  -4 -10   3 20.2277 15.5439   1
  -3 -10   3 214.730 45.0268   1
  -2 -10   3 18.9906 14.7163   1
  -1 -10   3 43.7790 20.3193   1
   0 -10   3 20.0176 14.0299   1
   1 -10   3 13.0754 12.0054   1
   2 -10   3 106.449 30.0123   1
   3 -10   3 227.068 41.6918   1
   4 -10   3 115.491 28.7766   1
   5 -10   3 36.0308 17.1802   1
   6 -10   3 257.004 44.6399   1
   7 -10   3 -6.3919 10.5082   1
  -5  -9   3 317.799 52.9821   1
  -4  -9   3 31.8376 17.0474   1
  -3  -9   3 11.6277 11.9763   1
  -2  -9   3 13.6243 11.5069   1
  -1  -9   3 45.1168 19.1927   1
   0  -9   3 37.4826 17.6896   1
   1  -9   3 250.124 41.8717   1
   2  -9   3 3.76184 8.57226   1
   3  -9   3 -1.6109 5.48236   1
   4  -9   3 63.4378 12.7230   1
   5  -9   3 -0.3560 5.43094   1
   6  -9   3 125.490 28.4436   1
   7  -9   3 120.360 29.7465   1
   8  -9   3 125.422 32.4488   1
  -7  -8   3 136.129 39.4094   1
  -5  -8   3 290.711 49.9989   1
  -4  -8   3 204.919 38.4480   1
  -3  -8   3 432.365 47.5887   1
  -2  -8   3 7.35922 9.23122   1
  -1  -8   3 200.294 38.0658   1
   0  -8   3 865.404 64.7392   1
   1  -8   3 379.781 21.9682   1
   2  -8   3 39.6562 9.05464   1
   3  -8   3 11.0367 5.49656   1
   4  -8   3 221.205 24.2225   1
   5  -8   3 70.8287 13.9524   1
   6  -8   3 196.932 35.9005   1
   7  -8   3 64.1264 23.4570   1
   8  -8   3 63.1531 23.7992   1
  -8  -7   3 75.7943 29.4861   1
  -7  -7   3 11.7445 17.2760   1
  -5  -7   3 9.63102 9.63421   1
  -4  -7   3 75.9664 22.2137   1
  -3  -7   3 190.300 37.9614   1
  -2  -7   3 242.006 38.6709   1
  -1  -7   3 1093.61 38.0431   1
   0  -7   3 1455.73 45.1206   1
   1  -7   3 27.1433 7.13310   1
   2  -7   3 643.126 29.2810   1
   3  -7   3 1756.26 55.9043   1
   4  -7   3 661.871 32.3252   1
   5  -7   3 46.4834 9.83251   1
   6  -7   3 52.8403 18.9469   1
   7  -7   3 45.1528 18.5840   1
   8  -7   3 -10.690 10.1034   1
   9  -7   3 229.493 43.3044   1
  -8  -6   3 13.6632 16.7784   1
  -7  -6   3 110.017 32.6645   1
  -6  -6   3 128.197 32.7839   1
  -5  -6   3 5.56767 5.44760   1
  -4  -6   3 45.5938 18.9781   1
  -3  -6   3 104.787 14.3938   1
  -2  -6   3 420.024 22.9212   1
  -1  -6   3 220.079 15.2660   1
   0  -6   3 116.757 10.6182   1
   1  -6   3 309.613 17.8744   1
   2  -6   3 99.0316 13.2948   1
   3  -6   3 837.091 34.1832   1
   4  -6   3 91.9933 14.1418   1
   5  -6   3 227.284 19.6563   1
   6  -6   3 21.9917 12.0990   1
   7  -6   3 60.2446 22.3279   1
   8  -6   3 95.5139 28.7117   1
   9  -6   3 129.250 32.5509   1
  -8  -5   3 196.016 41.9902   1
  -7  -5   3 263.557 28.9622   1
  -6  -5   3 23.2834 6.87464   1
  -5  -5   3 269.082 20.6709   1
  -4  -5   3 1309.93 46.2435   1
  -3  -5   3 93.9560 17.1685   1
  -2  -5   3 3.98748 3.99425   1
  -1  -5   3 468.652 22.0084   1
   0  -5   3 254.943 15.3302   1
   1  -5   3 31.1559 6.87988   1
   2  -5   3 178.913 13.6794   1
   3  -5   3 455.099 23.1647   1
   4  -5   3 72.6599 11.6615   1
   5  -5   3 463.934 38.2276   1
   6  -5   3 1.49506 7.17540   1
   7  -5   3 65.9477 20.8800   1
   8  -5   3 132.410 31.9453   1
   9  -5   3 4.47463 13.2135   1
  -9  -4   3 190.954 37.1642   1
  -8  -4   3 113.168 19.1728   1
  -7  -4   3 54.8826 13.3936   1
  -6  -4   3 123.166 17.4699   1
  -5  -4   3 548.548 37.1411   1
  -4  -4   3 1316.83 58.5164   1
  -3  -4   3 390.201 26.2941   1
  -2  -4   3 461.743 27.4348   1
  -1  -4   3 240.478 17.8589   1
   0  -4   3 43.1016 9.47345   1
   1  -4   3 1878.25 49.4276   1
   2  -4   3 502.437 22.3759   1
   3  -4   3 25.8222 6.56301   1
   4  -4   3 342.407 19.0301   1
   5  -4   3 300.583 30.0843   1
   6  -4   3 246.364 38.9113   1
   7  -4   3 95.8773 24.2251   1
   8  -4   3 154.244 33.4410   1
   9  -4   3 68.2106 23.9315   1
 -10  -3   3 96.2722 28.7523   1
  -9  -3   3 98.0176 26.0429   1
  -8  -3   3 219.358 36.8977   1
  -7  -3   3 444.811 28.9694   1
  -6  -3   3 284.960 21.4482   1
  -5  -3   3 874.358 48.4028   1
  -4  -3   3 2.42522 4.77632   1
  -3  -3   3 314.064 22.7997   1
  -2  -3   3 12.7533 5.94966   1
  -1  -3   3 66.5908 11.5714   1
   0  -3   3 627.599 29.2693   1
   1  -3   3 1415.31 51.0506   1
   2  -3   3 270.540 15.1029   1
   3  -3   3 626.299 23.8831   1
   4  -3   3 2588.02 95.3769   1
   5  -3   3 38.6032 13.8234   1
   6  -3   3 170.992 22.3441   1
   7  -3   3 3.28605 6.77566   1
   8  -3   3 2.49426 9.16371   1
   9  -3   3 47.8891 20.3258   1
 -10  -2   3 97.1296 29.6362   1
  -9  -2   3 -12.721 7.87760   1
  -8  -2   3 7.95325 9.18722   1
  -7  -2   3 258.467 32.3891  -2
  -7  -2   3 258.467 32.3891   1
  -6  -2   3 -1.2723 12.5972  -2
  -6  -2   3 -1.2723 12.5972   1
  -5  -2   3 264.335 26.9185  -2
  -5  -2   3 264.335 26.9185   1
  -4  -2   3 39.5972 11.0806   1
  -3  -2   3 19.5643 7.12138   1
  -1  -2   3 64.0560 11.3080   1
   0  -2   3 458.717 23.6824   1
   1  -2   3 196.961 15.1488   1
   2  -2   3 354.008 23.5739   1
   3  -2   3 108.538 13.1013   1
   4  -2   3 1778.85 55.0306   1
   5  -2   3 155.108 20.1662   1
   6  -2   3 37.7343 11.2399   1
   7  -2   3 338.864 30.2592   1
   8  -2   3 16.0774 10.2217   1
   9  -2   3 62.3807 18.3099   1
 -10  -1   3 14.0005 14.7510   1
  -9  -1   3 175.355 36.0657   1
  -8  -1   3 153.356 31.5356   1
  -7  -1   3 682.552 46.3995  -2
  -7  -1   3 682.552 46.3995   1
  -6  -1   3 64.3619 10.8777  -2
  -6  -1   3 64.3619 10.8777   1
  -5  -1   3 95.4693 11.1517  -2
  -5  -1   3 95.4693 11.1517   1
  -4  -1   3 41.4407 6.87333  -2
  -4  -1   3 41.4407 6.87333   1
  -3  -1   3 356.981 23.5375  -2
  -3  -1   3 356.981 23.5375   1
  -2  -1   3 120.316 12.0986  -2
  -2  -1   3 120.316 12.0986   1
  -1  -1   3 3.94721 2.90791   1
   0  -1   3 243.233 15.7815   1
   1  -1   3 7.65357 2.64338   1
   2  -1   3 90.6777 10.4259   1
   3  -1   3 3.56132 2.74154   1
   4  -1   3 249.639 18.0098   1
   5  -1   3 271.055 21.0228   1
   6  -1   3 318.196 25.1480   1
   7  -1   3 39.3319 11.9445   1
   8  -1   3 92.8508 19.7262   1
   9  -1   3 221.303 31.6119   1
 -10   0   3 181.380 37.3960   1
  -9   0   3 762.151 60.7449  -2
  -9   0   3 762.151 60.7449   1
  -8   0   3 448.000 44.1450  -2
  -8   0   3 448.000 44.1450   1
  -7   0   3 71.4043 12.2952  -2
  -7   0   3 71.4043 12.2952   1
  -6   0   3 301.080 19.2683  -2
  -6   0   3 301.080 19.2683   1
  -5   0   3 222.596 14.2351  -2
  -5   0   3 222.596 14.2351   1
  -4   0   3 1973.28 40.3582  -2
  -4   0   3 1973.28 40.3582   1
  -3   0   3 2659.58 47.6063  -2
  -3   0   3 2659.58 47.6063   1
  -2   0   3 4402.78 120.285  -2
  -2   0   3 4402.78 120.285   1
  -1   0   3 9.84828 2.73003   1
   0   0   3 1213.25 24.9269   1
   1   0   3 1420.15 28.4132   1
   2   0   3 997.069 31.4526   1
   3   0   3 106.883 12.7700   1
   4   0   3 22.9792 6.98914   1
   5   0   3 902.273 40.0867   1
   6   0   3 206.790 24.8213   1
   7   0   3 90.5493 18.3236   1
   8   0   3 7.89600 8.22936   1
   9   0   3 91.1988 20.6562   1
 -10   1   3 270.841 45.5531   1
  -9   1   3 69.4485 21.2327   1
  -8   1   3 142.267 25.6632  -2
  -8   1   3 142.267 25.6632   1
  -7   1   3 146.989 22.7633  -2
  -7   1   3 146.989 22.7633   1
  -6   1   3 577.694 21.2515  -2
  -6   1   3 577.694 21.2515   1
  -5   1   3 282.657 12.9348  -2
  -5   1   3 282.657 12.9348   1
  -4   1   3 1067.18 25.0380  -2
  -4   1   3 1067.18 25.0380   1
  -3   1   3 119.556 9.35950  -2
  -3   1   3 119.556 9.35950   1
  -2   1   3 2157.29 48.7032   1
  -1   1   3 153.661 6.69968   1
   0   1   3 379.827 11.7396   1
   1   1   3 1778.78 34.1929   1
   2   1   3 2225.42 42.2451   1
   3   1   3 153.698 12.5560   1
   4   1   3 1385.61 47.6187   1
   5   1   3 952.049 41.1686   1
   6   1   3 6.81276 5.71182   1
   7   1   3 4.13801 6.50627   1
   8   1   3 10.1467 10.1328   1
   9   1   3 6.42932 11.5093   1
 -11   2   3 39.7143 17.4282   1
 -10   2   3 24.0782 16.8860   1
  -9   2   3 172.040 36.0472   1
  -8   2   3 20.9595 13.4999   1
  -7   2   3 73.7509 11.0114  -2
  -7   2   3 73.7509 11.0114   1
  -6   2   3 556.902 26.4775  -2
  -6   2   3 556.902 26.4775   1
  -5   2   3 1.22119 5.92607  -2
  -5   2   3 1.22119 5.92607   1
  -4   2   3 110.008 13.6780  -2
  -4   2   3 110.008 13.6780   1
  -3   2   3 1137.40 33.7208   1
  -2   2   3 86.9791 7.81349   1
  -1   2   3 128.162 6.78016   1
   0   2   3 2272.60 41.9367   1
   1   2   3 132.000 7.65213   1
   2   2   3 32.4442 5.03544   1
   3   2   3 97.9268 8.02974   1
   4   2   3 612.809 30.1972   1
   5   2   3 120.175 17.2437   1
   6   2   3 28.0804 9.83603   1
   7   2   3 9.90308 8.99448   1
   8   2   3 78.1641 19.4222   1
 -11   3   3 20.5239 14.2653   1
 -10   3   3 2.34873 10.6956   1
  -9   3   3 14.1630 13.8875   1
  -8   3   3 -6.3967 6.70040   1
  -7   3   3 532.872 27.7250   1
  -6   3   3 1159.39 41.4633   1
  -5   3   3 12.1367 4.64473   1
  -4   3   3 129.638 12.2316   1
  -3   3   3 2755.45 64.5853   1
  -2   3   3 -0.1677 1.52195   1
  -1   3   3 128.963 8.28847   1
   0   3   3 380.344 19.0269   1
   1   3   3 27.2331 4.42929   1
   2   3   3 378.949 14.6450   1
   3   3   3 68.2898 8.52881   1
   4   3   3 1.08896 4.45920   1
   5   3   3 55.5682 12.9462   1
   6   3   3 351.271 26.3531   1
   7   3   3 94.8552 20.3892   1
   8   3   3 13.2634 19.9317   1
 -10   4   3 216.418 41.8608   1
  -9   4   3 306.673 46.5331   1
  -8   4   3 225.696 39.3940   1
  -7   4   3 733.778 34.5519   1
  -6   4   3 70.0539 11.6964   1
  -5   4   3 558.620 26.6133   1
  -4   4   3 818.526 31.4582   1
  -3   4   3 1208.64 37.3026   1
  -2   4   3 172.609 10.7764   1
  -1   4   3 133.520 16.6673   1
   0   4   3 159.447 17.8687   1
   1   4   3 250.476 17.2589   1
   2   4   3 394.623 15.5420   1
   3   4   3 2.47846 2.91533   1
   4   4   3 4.24430 4.42056   1
   5   4   3 7.06859 9.63238   1
   6   4   3 253.012 48.4730   1
   7   4   3 327.730 54.2413   1
   8   4   3 63.2560 30.3521   1
 -10   5   3 68.9263 25.3870   1
  -9   5   3 54.1058 20.8018   1
  -8   5   3 222.766 39.0816   1
  -7   5   3 91.0672 14.5775   1
  -6   5   3 312.012 21.4541   1
  -5   5   3 300.206 19.8905   1
  -4   5   3 523.742 25.1920   1
  -3   5   3 13.4711 4.94868   1
  -2   5   3 52.0760 7.89816   1
  -1   5   3 43.0155 13.4442   1
   0   5   3 61.4253 15.0523   1
   1   5   3 202.106 16.8584   1
   2   5   3 1492.53 52.4988   1
   3   5   3 71.9796 13.7459   1
   4   5   3 13.0371 11.2734   1
   5   5   3 1161.31 81.8245   1
   6   5   3 231.210 45.7733   1
   7   5   3 37.4607 22.6458   1
 -10   6   3 23.4600 18.6693   1
  -9   6   3 8.21168 11.9009   1
  -8   6   3 8.00805 13.2491   1
  -7   6   3 33.8733 9.14326   1
  -6   6   3 49.3288 10.4636   1
  -5   6   3 103.207 15.4614   1
  -4   6   3 382.914 21.8932   1
  -3   6   3 33.2744 7.46427   1
  -2   6   3 425.095 36.7978   1
  -1   6   3 197.322 24.6994   1
   0   6   3 0.20228 4.46180   1
   1   6   3 106.990 22.1348   1
   2   6   3 44.0472 11.5915   1
   3   6   3 82.4903 14.6743   1
   4   6   3 16.1274 13.8892   1
   5   6   3 401.662 48.9289   1
   6   6   3 60.8135 25.1338   1
   7   6   3 19.9103 17.1353   1
 -10   7   3 -3.6420 13.0513   1
  -9   7   3 9.74455 13.7830   1
  -8   7   3 105.560 28.0068   1
  -7   7   3 44.1013 10.9020   1
  -6   7   3 315.512 23.4194   1
  -5   7   3 192.927 20.7507   1
  -4   7   3 54.1536 12.6501   1
  -3   7   3 412.152 39.1313   1
  -2   7   3 1317.60 74.0712   1
  -1   7   3 24.4036 12.0611   1
   0   7   3 25.7378 12.2728   1
   1   7   3 430.352 39.7940   1
   2   7   3 2.14455 4.76250   1
   3   7   3 17.1246 7.82727   1
   4   7   3 3.47113 11.3925   1
   5   7   3 4.90083 12.2105   1
   6   7   3 29.1578 20.3659   1
  -9   8   3 15.7777 15.5336   1
  -8   8   3 379.622 29.2069   1
  -7   8   3 161.235 22.7697   1
  -6   8   3 223.202 38.0724   1
  -5   8   3 171.556 33.4003   1
  -4   8   3 43.9520 17.1865   1
  -3   8   3 394.611 40.9443   1
  -2   8   3 87.1261 24.6065   1
  -1   8   3 92.0217 23.4171   1
   0   8   3 23.5338 13.6447   1
   1   8   3 156.805 32.0790   1
   2   8   3 89.7255 17.9084   1
   3   8   3 111.786 31.3847   1
   4   8   3 53.0933 23.3216   1
   5   8   3 13.2974 15.8710   1
  -8   9   3 4.02202 10.4636   1
  -7   9   3 234.324 41.3199   1
  -6   9   3 36.8461 17.2231   1
  -5   9   3 101.762 27.0603   1
  -4   9   3 102.306 25.8483   1
  -3   9   3 83.8369 24.4242   1
  -2   9   3 11.9105 11.2208   1
  -1   9   3 108.344 27.9413   1
   0   9   3 26.7309 15.1846   1
   1   9   3 -3.6462 8.34640   1
   2   9   3 261.751 32.7514   1
   3   9   3 178.202 44.6344   1
   4   9   3 57.4930 26.2467   1
  -8  10   3 -6.4446 9.19231   1
  -7  10   3 -13.052 9.54691   1
  -6  10   3 18.9665 13.6265   1
  -5  10   3 109.876 30.3063   1
  -4  10   3 0.87609 6.71015   1
  -3  10   3 48.3833 20.5791   1
  -2  10   3 140.277 34.5966   1
  -1  10   3 176.483 37.7015   1
   0  10   3 53.3242 22.3357   1
   1  10   3 6.34957 11.5197   1
   2  10   3 105.355 22.6597   1
   3  10   3 14.8389 16.1845   1
  -7  11   3 -11.740 9.84754   1
  -6  11   3 57.5531 23.8383   1
  -5  11   3 239.226 46.1358   1
  -4  11   3 -0.2208 11.2849   1
  -3  11   3 80.5838 25.1074   1
  -2  11   3 533.090 58.1390   1
  -1  11   3 237.192 45.6919   1
   0  11   3 13.9557 14.9087   1
   1  11   3 290.466 52.0378   1
   2  11   3 125.093 26.6719   1
  -5  12   3 2.89947 12.5361   1
  -4  12   3 21.6200 15.1921   1
  -3  12   3 60.4598 23.9942   1
  -2  12   3 212.652 46.4302   1
  -1  12   3 1.17828 12.1617   1
   0  12   3 -1.8321 13.3413   1
   0 -13   3 2.13950 21.7629  -2
   0 -13   4 2.13950 21.7629   1
   1 -13   3 214.193 42.5884  -2
   1 -13   4 214.193 42.5884   1
   2 -13   3 157.238 35.7812  -2
   2 -13   4 157.238 35.7812   1
  -3 -12   4 101.298 35.1655   1
  -2 -12   3 111.520 39.3724  -2
  -2 -12   4 111.520 39.3724   1
  -1 -12   3 24.5802 29.2787  -2
  -1 -12   4 24.5802 29.2787   1
   0 -12   3 115.115 36.8955  -2
   0 -12   4 115.115 36.8955   1
   1 -12   3 110.569 31.0469  -2
   1 -12   4 110.569 31.0469   1
   2 -12   3 0.92184 21.2652  -2
   2 -12   4 0.92184 21.2652   1
   3 -12   4 33.2259 18.7141   1
   4 -12   4 31.0406 17.1646   1
   5 -12   4 17.0299 13.8067   1
  -4 -11   4 -14.226 13.5827   1
  -3 -11   4 298.944 56.1334   1
  -2 -11   3 179.020 40.8012  -2
  -2 -11   4 179.020 40.8012   1
  -1 -11   4 219.874 46.1204   1
   0 -11   4 45.5045 22.2709   1
   1 -11   4 77.1821 26.5556   1
   2 -11   4 165.491 40.4747   1
   3 -11   4 7.68647 12.7964   1
   4 -11   4 0.09799 9.81184   1
   5 -11   4 19.9724 12.3405   1
  -5 -10   4 17.7068 15.2591   1
  -4 -10   4 281.754 51.1484   1
  -3 -10   4 60.7566 25.7616   1
  -2 -10   4 29.6230 16.8895   1
  -1 -10   4 65.9941 23.5723   1
   0 -10   4 2.23150 9.62148   1
   1 -10   4 17.4317 11.7361   1
   2 -10   4 388.905 45.7696   1
   3 -10   4 242.564 46.2037   1
   4 -10   4 158.041 35.0754   1
   5 -10   4 40.9819 12.3616   1
   6 -10   4 116.937 29.1347   1
   7 -10   4 45.9146 20.0722   1
  -5  -9   4 90.6295 29.2941   1
  -4  -9   4 160.724 37.6456   1
  -3  -9   4 24.3255 16.6494   1
  -2  -9   4 32.3942 18.9995   1
  -1  -9   4 61.1514 22.5115   1
   0  -9   4 -9.8979 5.45347   1
   1  -9   4 83.3776 23.3591   1
   2  -9   4 385.078 26.2206   1
   3  -9   4 173.799 21.6235   1
   4  -9   4 53.3335 11.8596   1
   5  -9   4 167.352 22.5783   1
   6  -9   4 289.653 43.4366   1
   7  -9   4 184.492 37.5696   1
  -7  -8   4 25.1429 20.8453   1
  -6  -8   4 135.571 39.5420   1
  -5  -8   4 114.060 31.4196   1
  -4  -8   4 213.094 42.9321   1
  -3  -8   4 3.99547 8.74213   1
  -2  -8   4 151.256 34.5781   1
  -1  -8   4 168.294 35.0751   1
   0  -8   4 7.27680 4.88959   1
   1  -8   4 224.542 18.4064   1
   2  -8   4 1.15995 3.87322   1
   3  -8   4 5.91166 5.10514   1
   4  -8   4 17.9817 7.36877   1
   5  -8   4 12.3247 9.24840   1
   6  -8   4 3.05113 7.85059   1
   7  -8   4 138.239 32.0269   1
   8  -8   4 -7.5530 11.9807   1
  -8  -7   4 42.5341 21.9829   1
  -7  -7   4 148.078 37.9665   1
  -6  -7   4 302.935 49.6378   1
  -5  -7   4 18.8803 15.3441   1
  -4  -7   4 240.408 46.2444   1
  -3  -7   4 246.819 20.8520   1
  -2  -7   4 766.600 34.0858   1
  -1  -7   4 624.022 29.2506   1
   0  -7   4 76.4596 12.1400   1
   1  -7   4 210.223 17.3490   1
   2  -7   4 8.20375 5.08977   1
   3  -7   4 273.100 21.6018   1
   4  -7   4 8.33654 5.41287   1
   5  -7   4 179.193 30.0910   1
   6  -7   4 2.45432 8.74691   1
   7  -7   4 17.2302 14.4084   1
   8  -7   4 78.6527 24.8743   1
  -8  -6   4 -1.9612 16.9316   1
  -7  -6   4 336.247 55.1101   1
  -6  -6   4 546.262 32.6180   1
  -5  -6   4 -6.7503 6.33502   1
  -4  -6   4 162.935 21.3850   1
  -3  -6   4 965.104 39.5505   1
  -2  -6   4 22.5886 7.28954   1
  -1  -6   4 98.9666 13.7389   1
   0  -6   4 4.65262 3.69382   1
   1  -6   4 0.10930 2.49316   1
   2  -6   4 585.238 27.6427   1
   3  -6   4 1013.53 38.5527   1
   4  -6   4 918.851 38.1513   1
   5  -6   4 22.8029 10.9005   1
   6  -6   4 222.281 34.2648   1
   7  -6   4 227.574 42.2196   1
   8  -6   4 205.712 41.1262   1
  -8  -5   4 3.01113 8.13362   1
  -7  -5   4 142.564 21.9510   1
  -6  -5   4 106.355 22.9240   1
  -5  -5   4 69.6672 17.5191   1
  -3  -5   4 160.939 19.1265   1
  -2  -5   4 1.23405 4.23992   1
  -1  -5   4 6.85596 4.69055   1
   0  -5   4 540.469 30.5345   1
   1  -5   4 40.6705 8.33654   1
   2  -5   4 782.158 31.3243   1
   3  -5   4 226.598 16.3750   1
   4  -5   4 878.997 35.2415   1
   5  -5   4 23.1016 11.9198   1
   6  -5   4 485.822 43.2562   1
   7  -5   4 289.014 43.6861   1
   8  -5   4 119.162 30.3418   1
   9  -5   4 123.655 32.9776   1
  -9  -4   4 -6.2133 10.6168   1
  -8  -4   4 28.3695 14.5298   1
  -7  -4   4 46.0387 23.1944  -2
  -7  -4   4 46.0387 23.1944   1
  -6  -4   4 215.159 31.7840  -2
  -6  -4   4 215.159 31.7840   1
  -5  -4   4 661.626 43.3733   1
  -4  -4   4 298.887 25.6642   1
  -3  -4   4 946.536 47.3864   1
  -2  -4   4 304.006 22.9762   1
  -1  -4   4 411.392 26.5294   1
   0  -4   4 711.587 35.7194   1
   1  -4   4 373.066 24.6731   1
   2  -4   4 526.032 23.9681   1
   3  -4   4 40.8314 7.92020   1
   4  -4   4 37.7104 7.60161   1
   5  -4   4 100.044 22.6110   1
   6  -4   4 0.27318 6.18443   1
   7  -4   4 -5.0075 6.45233   1
   8  -4   4 8.09424 10.4708   1
   9  -4   4 -4.5833 10.8001   1
 -10  -3   4 59.9350 22.4279   1
  -9  -3   4 197.293 35.9769   1
  -8  -3   4 8.65128 9.69543   1
  -7  -3   4 155.050 29.2822  -2
  -7  -3   4 155.050 29.2822   1
  -6  -3   4 486.531 42.5508  -2
  -6  -3   4 486.531 42.5508   1
  -5  -3   4 736.938 44.3985   1
  -4  -3   4 99.2288 18.1063   1
  -3  -3   4 151.174 16.3286   1
  -2  -3   4 328.541 23.5370   1
  -1  -3   4 3158.51 96.8756   1
   0  -3   4 2719.59 86.1280   1
   1  -3   4 5.58029 4.00421   1
   2  -3   4 409.875 27.4102   1
   3  -3   4 410.984 19.7049   1
   4  -3   4 16.0617 9.00833   1
   5  -3   4 2.42824 4.46517   1
   6  -3   4 255.464 26.7658   1
   7  -3   4 28.1814 13.9623   1
   8  -3   4 24.3401 15.4124   1
   9  -3   4 350.616 54.8458   1
 -10  -2   4 20.2020 16.6701   1
  -9  -2   4 82.1842 25.7188   1
  -8  -2   4 33.7927 18.3891  -2
  -8  -2   4 33.7927 18.3891   1
  -7  -2   4 54.7121 12.3614  -2
  -7  -2   4 54.7121 12.3614   1
  -6  -2   4 1826.97 58.4970  -2
  -6  -2   4 1826.97 58.4970   1
  -5  -2   4 298.473 27.6931  -2
  -5  -2   4 298.473 27.6931   1
  -4  -2   4 168.476 18.4482  -2
  -4  -2   4 168.476 18.4482   1
  -3  -2   4 411.092 27.3246  -2
  -3  -2   4 411.092 27.3246   1
  -2  -2   4 789.508 38.3264   1
  -1  -2   4 1047.79 44.3018   1
   0  -2   4 215.815 17.1899   1
   1  -2   4 1804.89 63.0148   1
   2  -2   4 41.8468 7.91262   1
   3  -2   4 1903.28 55.7820   1
   4  -2   4 450.591 26.1071   1
   5  -2   4 351.693 24.7939   1
   6  -2   4 31.8922 10.7736   1
   7  -2   4 384.661 30.8097   1
   8  -2   4 199.844 28.9324   1
   9  -2   4 185.876 30.0366   1
 -10  -1   4 155.080 36.4218   1
  -9  -1   4 25.5835 12.7733   1
  -8  -1   4 6.29340 15.5554  -2
  -8  -1   4 6.29340 15.5554   1
  -7  -1   4 -5.6793 12.4941  -2
  -7  -1   4 -5.6793 12.4941   1
  -6  -1   4 93.8707 11.4842  -2
  -6  -1   4 93.8707 11.4842   1
  -5  -1   4 69.0393 9.02909  -2
  -5  -1   4 69.0393 9.02909   1
  -4  -1   4 123.054 15.6379  -2
  -4  -1   4 123.054 15.6379   1
  -3  -1   4 840.878 40.6059  -2
  -3  -1   4 840.878 40.6059   1
  -2  -1   4 510.659 29.4907   1
  -1  -1   4 755.374 35.4525   1
   0  -1   4 155.388 14.0987   1
   1  -1   4 1329.75 37.9577   1
   2  -1   4 27.0875 6.61733   1
   3  -1   4 307.323 18.9541   1
   4  -1   4 121.657 16.1718   1
   5  -1   4 474.604 28.8996   1
   6  -1   4 130.381 20.1432   1
   7  -1   4 562.251 37.0589   1
   8  -1   4 593.446 41.1338   1
   9  -1   4 -3.5941 10.3791   1
 -10   0   4 459.786 52.2975  -2
 -10   0   4 459.786 52.2975   1
  -9   0   4 122.812 27.7431  -2
  -9   0   4 122.812 27.7431   1
  -8   0   4 36.1115 18.1104  -2
  -8   0   4 36.1115 18.1104   1
  -7   0   4 4.26260 9.80324  -2
  -7   0   4 4.26260 9.80324   1
  -6   0   4 2.13829 5.20845  -2
  -6   0   4 2.13829 5.20845   1
  -5   0   4 33.2281 4.88845  -2
  -5   0   4 33.2281 4.88845   1
  -4   0   4 589.470 17.6271  -2
  -4   0   4 589.470 17.6271   1
  -3   0   4 1095.52 47.0564  -2
  -3   0   4 1095.52 47.0564   1
  -2   0   4 0.35418 1.95725   1
  -1   0   4 1569.90 32.2970   1
   0   0   4 310.864 11.7164   1
   1   0   4 237.523 10.4373   1
   2   0   4 232.490 14.9978   1
   3   0   4 19.8743 6.31685   1
   4   0   4 205.966 17.1461   1
   5   0   4 11.8970 6.75608   1
   6   0   4 8.43766 6.77530   1
   7   0   4 10.0228 8.73394   1
   8   0   4 21.4276 12.3858   1
   9   0   4 26.2370 17.7493   1
 -11   1   4 84.7426 28.3451   1
 -10   1   4 87.5524 27.2581   1
  -9   1   4 354.898 40.4840  -2
  -9   1   4 354.898 40.4840   1
  -8   1   4 34.6480 13.1846  -2
  -8   1   4 34.6480 13.1846   1
  -7   1   4 299.360 20.7852  -2
  -7   1   4 299.360 20.7852   1
  -6   1   4 202.820 16.1205  -2
  -6   1   4 202.820 16.1205   1
  -5   1   4 1591.12 48.2270  -2
  -5   1   4 1591.12 48.2270   1
  -4   1   4 516.645 22.9413  -2
  -4   1   4 516.645 22.9413   1
  -3   1   4 1174.56 48.3694  -2
  -3   1   4 1174.56 48.3694   1
  -2   1   4 805.726 26.1572   1
  -1   1   4 756.403 19.3038   1
   0   1   4 1181.44 26.8543   1
   1   1   4 2453.04 46.4281   1
   2   1   4 26.6703 4.54806   1
   3   1   4 466.534 24.1458   1
   4   1   4 883.530 37.2487   1
   5   1   4 17.8695 8.03312   1
   6   1   4 33.0734 8.99702   1
   7   1   4 136.683 23.8179   1
   8   1   4 34.8553 12.5860   1
 -11   2   4 74.4459 24.1475   1
 -10   2   4 106.425 28.8950   1
  -9   2   4 -1.3084 16.5653  -2
  -9   2   4 -1.3084 16.5653   1
  -8   2   4 49.5316 17.3039  -2
  -8   2   4 49.5316 17.3039   1
  -7   2   4 1.84261 6.73341  -2
  -7   2   4 1.84261 6.73341   1
  -6   2   4 666.638 30.3921  -2
  -6   2   4 666.638 30.3921   1
  -5   2   4 3644.54 120.659  -2
  -5   2   4 3644.54 120.659   1
  -4   2   4 140.380 11.7619   1
  -3   2   4 175.065 11.9238   1
  -2   2   4 1867.28 36.7021   1
  -1   2   4 170.154 8.76394   1
   0   2   4 1477.17 32.0728   1
   1   2   4 1.05449 1.66529   1
   2   2   4 101.245 8.44918   1
   3   2   4 221.881 16.2319   1
   4   2   4 570.700 29.8189   1
   5   2   4 179.428 19.6982   1
   6   2   4 74.5408 14.9327   1
   7   2   4 182.176 27.1507   1
   8   2   4 77.6101 19.5252   1
 -11   3   4 -5.7760 10.7009   1
 -10   3   4 5.29368 11.8393   1
  -9   3   4 83.3024 23.5532   1
  -8   3   4 -3.7109 6.11558   1
  -7   3   4 171.128 19.5658   1
  -6   3   4 185.369 16.8969   1
  -5   3   4 5.49760 3.41425   1
  -4   3   4 87.7070 11.5610   1
  -3   3   4 36.9178 7.40349   1
  -2   3   4 13.9797 4.21015   1
  -1   3   4 0.35468 1.70682   1
   0   3   4 16.3708 3.34023   1
   1   3   4 573.504 18.5237   1
   2   3   4 38.6650 6.07315   1
   3   3   4 123.077 10.2018   1
   4   3   4 51.9513 11.2959   1
   5   3   4 211.075 23.9834   1
   6   3   4 42.5158 10.5541   1
   7   3   4 164.656 39.3721   1
   8   3   4 438.206 57.2470   1
 -11   4   4 58.0169 24.1389   1
 -10   4   4 289.697 47.3375   1
  -9   4   4 889.211 67.2467   1
  -8   4   4 147.012 30.9335   1
  -7   4   4 10.2993 5.80197   1
  -6   4   4 118.769 16.1875   1
  -5   4   4 147.651 16.8788   1
  -4   4   4 405.947 21.7332   1
  -3   4   4 201.582 13.7722   1
  -2   4   4 969.813 53.6197   1
  -1   4   4 100.302 8.50481   1
   0   4   4 130.626 16.2931   1
   1   4   4 194.739 10.3585   1
   2   4   4 2.77987 2.86413   1
   3   4   4 449.918 20.2852   1
   4   4   4 -0.1831 6.87894   1
   5   4   4 213.222 43.2355   1
   6   4   4 7.67588 11.4962   1
   7   4   4 49.4478 23.4805   1
 -10   5   4 220.201 44.3078   1
  -9   5   4 82.3414 25.6023   1
  -8   5   4 208.906 24.2254   1
  -7   5   4 49.8565 11.1200   1
  -6   5   4 228.317 20.8263   1
  -5   5   4 271.374 19.0839   1
  -4   5   4 527.046 26.0940   1
  -3   5   4 243.973 15.4172   1
  -2   5   4 879.330 52.2888   1
  -1   5   4 836.556 49.8658   1
   0   5   4 906.438 38.0927   1
   1   5   4 1582.18 54.1448   1
   2   5   4 174.603 20.1738   1
   3   5   4 59.2221 21.0249   1
   4   5   4 463.458 48.9212   1
   5   5   4 392.942 47.4673   1
   6   5   4 4.01342 13.4749   1
   7   5   4 22.5891 19.6816   1
 -10   6   4 23.8354 19.5465   1
  -9   6   4 112.014 29.9027   1
  -8   6   4 1.76322 5.76523   1
  -7   6   4 35.7360 8.01809   1
  -6   6   4 10.2767 6.07261   1
  -5   6   4 551.462 28.8203   1
  -4   6   4 918.038 36.3749   1
  -3   6   4 83.1978 11.2939   1
  -2   6   4 342.012 33.3691   1
  -1   6   4 2220.52 95.6855   1
   0   6   4 232.643 26.7733   1
   1   6   4 228.925 21.4703   1
   2   6   4 10.2886 6.47996   1
   3   6   4 8.71015 9.89988   1
   4   6   4 321.253 50.6907   1
   5   6   4 136.206 35.6026   1
   6   6   4 93.9451 32.2013   1
 -10   7   4 2.72610 15.1930   1
  -9   7   4 8.37360 12.9534   1
  -8   7   4 2.08424 7.24011   1
  -7   7   4 30.2144 9.78370   1
  -6   7   4 225.178 24.5999   1
  -5   7   4 134.792 17.8575   1
  -4   7   4 202.171 33.4567   1
  -3   7   4 163.828 28.7430   1
  -2   7   4 151.128 28.8798   1
  -1   7   4 2.72543 5.45231   1
   0   7   4 72.9934 19.9411   1
   1   7   4 44.6991 11.9394   1
   2   7   4 155.203 22.2036   1
   3   7   4 19.1578 13.5836   1
   4   7   4 42.0904 20.8474   1
   5   7   4 11.7221 13.7588   1
  -9   8   4 477.359 49.2827   1
  -8   8   4 331.024 27.4476   1
  -7   8   4 174.597 34.2687   1
  -6   8   4 93.7097 25.6159   1
  -5   8   4 91.4530 24.4740   1
  -4   8   4 1.38252 6.71613   1
  -3   8   4 272.335 43.3757   1
  -2   8   4 155.848 29.9744   1
  -1   8   4 412.860 42.1561   1
   0   8   4 3.38858 7.05790   1
   1   8   4 16.9047 8.31467   1
   2   8   4 107.205 19.5116   1
   3   8   4 7.91915 13.4888   1
   4   8   4 125.176 36.3652   1
   5   8   4 6.35475 13.8881   1
  -8   9   4 156.702 35.5728   1
  -7   9   4 196.149 39.0164   1
  -6   9   4 45.8450 19.1663   1
  -5   9   4 90.9910 25.4450   1
  -4   9   4 261.632 41.3732   1
  -3   9   4 98.8248 27.8728   1
  -2   9   4 76.7257 23.9584   1
  -1   9   4 10.3954 11.2751   1
   0   9   4 79.6984 23.2909   1
   1   9   4 493.992 36.8456   1
   2   9   4 457.967 39.3246   1
   3   9   4 25.7530 17.3121   1
   4   9   4 102.896 33.6511   1
  -8  10   4 -1.3615 10.9787   1
  -7  10   4 2.94799 10.5889   1
  -6  10   4 10.8844 11.9463   1
  -5  10   4 42.2637 19.4393   1
  -4  10   4 161.291 36.0936   1
  -3  10   4 39.1976 19.3294   1
  -2  10   4 22.7918 14.2487   1
  -1  10   4 318.671 52.1881   1
   0  10   4 363.754 44.5626   1
   1  10   4 159.128 27.3726   1
   2  10   4 3.54823 9.14548   1
   3  10   4 67.8837 29.5775   1
  -7  11   4 8.15145 14.7545   1
  -6  11   4 38.5229 20.1374   1
  -5  11   4 3.83848 9.67222   1
  -4  11   4 32.0530 17.6885   1
  -3  11   4 117.238 32.1159   1
  -2  11   4 109.402 32.0160   1
  -1  11   4 202.735 43.7176   1
   0  11   4 33.2461 18.5546   1
   1  11   4 5.29988 9.83719   1
  -5  12   4 44.8064 22.1373   1
  -4  12   4 44.5753 20.9377   1
  -3  12   4 97.7668 31.0045   1
  -2  12   4 14.1342 17.7572   1
  -1  12   4 167.726 41.0445   1
  -2 -12   4 70.6101 35.7015  -2
  -2 -12   5 70.6101 35.7015   1
  -1 -12   4 100.181 32.8225  -2
  -1 -12   5 100.181 32.8225   1
   0 -12   4 139.917 36.5428  -2
   0 -12   5 139.917 36.5428   1
   1 -12   5 12.9565 15.5421   1
   2 -12   5 1.21790 10.7398   1
   3 -12   5 -2.4278 8.89516   1
   4 -12   5 -1.8926 10.8658   1
  -4 -11   5 85.1978 31.5155   1
  -3 -11   5 -3.7634 10.8783   1
  -2 -11   5 -5.2182 10.7280   1
  -1 -11   5 137.039 35.7240   1
   0 -11   5 260.080 48.7511   1
   1 -11   5 55.5276 24.2253   1
   2 -11   5 71.4904 23.9850   1
   3 -11   5 -0.5272 9.58324   1
   4 -11   5 29.0546 15.4132   1
  -5 -10   5 21.6096 17.6989   1
  -4 -10   5 -2.3957 12.2567   1
  -3 -10   5 113.188 33.5331   1
  -2 -10   5 2.53450 10.8689   1
  -1 -10   5 1.14455 11.2750   1
   0 -10   5 22.5342 13.8885   1
   1 -10   5 619.593 59.5335   1
   2 -10   5 227.437 44.9142   1
   3 -10   5 20.0336 12.8099   1
   4 -10   5 67.0041 15.2662   1
   5 -10   5 117.335 27.7557   1
   6 -10   5 -1.8979 9.74701   1
  -6  -9   5 204.257 45.1312   1
  -5  -9   5 107.123 33.7288   1
  -4  -9   5 105.586 31.8400   1
  -3  -9   5 293.783 52.7116   1
  -2  -9   5 141.958 36.0173   1
  -1  -9   5 7.05350 7.73690   1
   0  -9   5 7.98685 11.5571   1
   1  -9   5 466.558 27.2940   1
   2  -9   5 73.3754 13.7205   1
   3  -9   5 38.4088 10.8147   1
   4  -9   5 52.3129 12.4484   1
   5  -9   5 149.393 29.9539   1
   6  -9   5 11.3145 13.4892   1
   7  -9   5 3.46904 13.8920   1
  -6  -8   5 192.345 42.4207   1
  -5  -8   5 8.01434 12.4142   1
  -4  -8   5 20.8988 15.6443   1
  -3  -8   5 1029.21 81.1939   1
  -2  -8   5 197.055 39.5024   1
  -1  -8   5 100.629 14.3949   1
   0  -8   5 319.695 21.4485   1
   1  -8   5 138.077 17.9149   1
   2  -8   5 8.33383 4.82982   1
   3  -8   5 11.1132 4.94375   1
   4  -8   5 11.7534 5.88893   1
   5  -8   5 -0.0842 6.53241   1
   6  -8   5 274.730 43.5557   1
   7  -8   5 37.9205 17.9281   1
  -6  -7   5 -2.9870 12.2190   1
  -5  -7   5 1.61382 10.3006   1
  -4  -7   5 12.8588 7.52168   1
  -3  -7   5 96.9386 16.3519   1
  -2  -7   5 2.48160 5.48980   1
  -1  -7   5 -0.4579 3.57203   1
   0  -7   5 777.524 34.5082   1
   1  -7   5 67.0415 12.0805   1
   2  -7   5 103.101 15.0435   1
   3  -7   5 32.8419 8.79038   1
   4  -7   5 -1.7849 4.21958   1
   5  -7   5 22.3293 11.7069   1
   6  -7   5 277.084 41.4082   1
   7  -7   5 7.03628 12.2920   1
   8  -7   5 40.8723 21.3070   1
  -7  -6   5 392.132 30.0171   1
  -5  -6   5 4.73180 8.66432   1
  -4  -6   5 166.897 27.7840   1
  -3  -6   5 5.05269 6.36515   1
  -2  -6   5 40.7018 12.1467   1
  -1  -6   5 240.059 22.3252   1
   0  -6   5 90.4239 13.3732   1
   1  -6   5 1.14757 3.56963   1
   2  -6   5 1296.59 45.4919   1
   3  -6   5 381.039 22.9614   1
   4  -6   5 48.3494 10.5525   1
   5  -6   5 589.300 46.0290   1
   6  -6   5 187.105 33.3961   1
   7  -6   5 -3.3146 9.40482   1
   8  -6   5 8.46996 15.3169   1
  -9  -5   5 42.4344 19.7396   1
  -8  -5   5 -7.6293 9.37342   1
  -7  -5   5 186.407 33.7735  -2
  -7  -5   5 186.407 33.7735   1
  -6  -5   5 36.0526 13.6313   1
  -5  -5   5 55.9624 15.6789   1
  -4  -5   5 624.152 42.1022   1
  -3  -5   5 324.748 27.3570   1
  -2  -5   5 261.548 24.0020   1
  -1  -5   5 28.0613 9.69495   1
   0  -5   5 4.83036 4.57379   1
   1  -5   5 487.693 31.6570   1
   2  -5   5 1060.90 39.0258   1
   3  -5   5 430.536 23.4965   1
   4  -5   5 12.8253 6.75892   1
   5  -5   5 372.984 35.7643   1
   6  -5   5 30.5833 14.5811   1
   7  -5   5 118.114 29.3182   1
   8  -5   5 30.0411 17.3913   1
  -9  -4   5 60.0581 20.9771   1
  -8  -4   5 94.7218 24.0515   1
  -7  -4   5 6.21631 19.4117  -2
  -7  -4   5 6.21631 19.4117   1
  -6  -4   5 101.234 22.6206   1
  -5  -4   5 151.597 24.5827   1
  -3  -4   5 326.664 27.4730   1
  -2  -4   5 1801.96 71.9624   1
  -1  -4   5 15.5328 7.29494   1
   0  -4   5 77.0028 15.2049   1
   1  -4   5 1821.66 68.8678   1
   2  -4   5 90.0040 16.6157   1
   3  -4   5 2.14097 3.62257   1
   4  -4   5 19.5330 10.2207   1
   5  -4   5 79.0611 19.3036   1
   6  -4   5 2.95586 7.30098   1
   7  -4   5 135.121 29.4968   1
   8  -4   5 3.30679 12.7544   1
 -10  -3   5 37.7348 18.4068   1
  -9  -3   5 69.6370 23.0450   1
  -8  -3   5 299.273 44.1840   1
  -7  -3   5 282.747 40.0464   1
  -6  -3   5 576.299 42.5959   1
  -5  -3   5 71.2594 17.1248   1
  -4  -3   5 9.14386 6.59828   1
  -3  -3   5 120.775 20.6298   1
  -2  -3   5 337.706 25.5345   1
  -1  -3   5 109.535 17.6591   1
   0  -3   5 -2.8693 2.25184   1
   1  -3   5 264.815 21.6633   1
   2  -3   5 8.34204 5.42294   1
   3  -3   5 21.5263 5.89213   1
   4  -3   5 179.510 27.6589   1
   5  -3   5 16.8689 8.44008   1
   6  -3   5 1.34031 6.78619   1
   7  -3   5 2.64343 9.16917   1
   8  -3   5 81.5364 23.1363   1
 -10  -2   5 264.857 45.8282   1
  -9  -2   5 49.3372 23.2870  -2
  -9  -2   5 49.3372 23.2870   1
  -8  -2   5 35.7688 17.7876  -2
  -8  -2   5 35.7688 17.7876   1
  -7  -2   5 879.809 57.9335  -2
  -7  -2   5 879.809 57.9335   1
  -6  -2   5 552.572 28.7431  -2
  -6  -2   5 552.572 28.7431   1
  -5  -2   5 7.97595 9.72899  -2
  -5  -2   5 7.97595 9.72899   1
  -4  -2   5 113.974 16.4866  -2
  -4  -2   5 113.974 16.4866   1
  -3  -2   5 178.365 25.4303   1
  -2  -2   5 5.91823 4.35227   1
  -1  -2   5 217.026 19.4906   1
   0  -2   5 94.3289 15.4997   1
   1  -2   5 179.920 17.4613   1
   2  -2   5 408.614 22.0156   1
   3  -2   5 867.756 35.9403   1
   4  -2   5 104.206 15.7514   1
   5  -2   5 46.5931 12.5121   1
   6  -2   5 524.029 34.3771   1
   7  -2   5 92.4057 18.7820   1
   8  -2   5 9.17258 9.23967   1
 -10  -1   5 91.3707 29.5553  -2
 -10  -1   5 91.3707 29.5553   1
  -9  -1   5 263.461 36.2215  -2
  -9  -1   5 263.461 36.2215   1
  -8  -1   5 27.8375 14.6317  -2
  -8  -1   5 27.8375 14.6317   1
  -7  -1   5 140.156 23.4694  -2
  -7  -1   5 140.156 23.4694   1
  -6  -1   5 4.72036 8.82713  -2
  -6  -1   5 4.72036 8.82713   1
  -5  -1   5 324.079 18.4597  -2
  -5  -1   5 324.079 18.4597   1
  -4  -1   5 45.8894 10.4278  -2
  -4  -1   5 45.8894 10.4278   1
  -3  -1   5 353.669 25.7512  -2
  -3  -1   5 353.669 25.7512   1
  -2  -1   5 176.150 12.4475   1
  -1  -1   5 18.8228 5.09549   1
   0  -1   5 1131.98 48.2019   1
   1  -1   5 270.573 16.0559   1
   2  -1   5 1097.68 38.1771   1
   3  -1   5 677.940 31.2923   1
   4  -1   5 746.870 35.8770   1
   5  -1   5 51.7118 10.2515   1
   6  -1   5 444.413 31.3161   1
   7  -1   5 299.805 33.8784   1
   8  -1   5 80.0929 14.7925   1
 -11   0   5 142.714 36.2789   1
 -10   0   5 -0.7404 21.7558  -2
 -10   0   5 -0.7404 21.7558   1
  -9   0   5 39.3942 18.6142  -2
  -9   0   5 39.3942 18.6142   1
  -8   0   5 37.7047 15.8886  -2
  -8   0   5 37.7047 15.8886   1
  -7   0   5 0.77443 7.66999  -2
  -7   0   5 0.77443 7.66999   1
  -6   0   5 36.2227 12.8659  -2
  -6   0   5 36.2227 12.8659   1
  -5   0   5 318.565 13.2228  -2
  -5   0   5 318.565 13.2228   1
  -4   0   5 50.7926 8.10728  -2
  -4   0   5 50.7926 8.10728   1
  -3   0   5 82.9303 12.8904  -2
  -3   0   5 82.9303 12.8904   1
  -2   0   5 2758.27 65.1215   1
  -1   0   5 123.727 7.83974   1
   0   0   5 108.758 8.16672   1
   1   0   5 568.173 18.7692   1
   2   0   5 1091.66 29.0357   1
   3   0   5 5.88154 4.22490   1
   4   0   5 47.1616 11.1366   1
   5   0   5 287.352 25.5656   1
   6   0   5 19.2862 8.47589   1
   7   0   5 32.9886 12.5725   1
   8   0   5 99.1237 22.2866   1
 -11   1   5 7.99278 12.6590   1
 -10   1   5 4.76683 13.9896  -2
 -10   1   5 4.76683 13.9896   1
  -9   1   5 233.296 33.0812  -2
  -9   1   5 233.296 33.0812   1
  -8   1   5 31.9708 12.8751  -2
  -8   1   5 31.9708 12.8751   1
  -7   1   5 220.333 18.1029  -2
  -7   1   5 220.333 18.1029   1
  -6   1   5 541.507 27.9126  -2
  -6   1   5 541.507 27.9126   1
  -5   1   5 347.520 20.6837  -2
  -5   1   5 347.520 20.6837   1
  -4   1   5 84.8263 14.1764  -2
  -4   1   5 84.8263 14.1764   1
  -3   1   5 2.83407 2.50090   1
  -2   1   5 1053.23 25.3755   1
  -1   1   5 205.305 10.0878   1
   0   1   5 811.858 22.7198   1
   1   1   5 20.6867 4.12125   1
   2   1   5 4.96921 2.71239   1
   3   1   5 50.2486 10.2198   1
   4   1   5 19.1671 7.18936   1
   5   1   5 -2.6542 4.69903   1
   6   1   5 4.19558 7.59736   1
   7   1   5 12.1347 10.5459   1
   8   1   5 14.6527 10.5321   1
 -11   2   5 29.0231 18.4662   1
 -10   2   5 32.0959 16.5567   1
  -9   2   5 298.071 39.4778  -2
  -9   2   5 298.071 39.4778   1
  -8   2   5 8.75977 14.5360  -2
  -8   2   5 8.75977 14.5360   1
  -7   2   5 374.085 24.6408  -2
  -7   2   5 374.085 24.6408   1
  -6   2   5 3680.71 92.3570  -2
  -6   2   5 3680.71 92.3570   1
  -5   2   5 424.793 23.0614   1
  -4   2   5 42.6270 8.59734   1
  -3   2   5 1090.99 35.8699   1
  -2   2   5 21.9162 4.06663   1
  -1   2   5 106.108 8.49561   1
   0   2   5 74.0705 8.22826   1
   1   2   5 23.7793 4.78936   1
   2   2   5 3.17301 2.47098   1
   3   2   5 1201.84 43.7027   1
   4   2   5 443.590 26.9167   1
   5   2   5 275.111 24.3567   1
   6   2   5 50.4009 13.6776   1
   7   2   5 132.477 23.3683   1
   8   2   5 25.9607 25.1965   1
 -11   3   5 103.845 31.2853   1
 -10   3   5 118.977 30.0346   1
  -9   3   5 -23.812 18.6638  -2
  -9   3   5 -23.812 18.6638   1
  -8   3   5 179.249 29.7145  -2
  -8   3   5 179.249 29.7145   1
  -7   3   5 155.372 19.6507   1
  -6   3   5 359.398 22.9015   1
  -5   3   5 33.1397 8.32925   1
  -4   3   5 197.185 14.9023   1
  -3   3   5 587.748 25.2267   1
  -2   3   5 63.4818 7.81020   1
  -1   3   5 282.009 12.9479   1
   0   3   5 17.3479 3.97137   1
   1   3   5 167.204 10.1323   1
   2   3   5 337.437 15.4386   1
   3   3   5 1156.71 42.5484   1
   4   3   5 154.693 19.7913   1
   5   3   5 270.335 24.5797   1
   6   3   5 278.397 48.9330   1
   7   3   5 438.489 56.2260   1
 -11   4   5 -7.2295 12.5072   1
 -10   4   5 531.762 54.8618   1
  -9   4   5 8.85888 11.5787   1
  -8   4   5 28.0402 9.47346   1
  -7   4   5 98.1973 15.4188   1
  -6   4   5 162.179 20.0299   1
  -5   4   5 124.512 16.0162   1
  -4   4   5 157.421 17.1448   1
  -3   4   5 50.0307 8.99332   1
  -2   4   5 2.99938 2.80404   1
  -1   4   5 906.527 25.8592   1
   0   4   5 15.3627 3.51070   1
   1   4   5 172.422 10.6431   1
   2   4   5 792.305 25.9355   1
   3   4   5 112.823 29.2783   1
   4   4   5 2.74319 7.50910   1
   5   4   5 166.807 38.4139   1
   6   4   5 143.407 37.2408   1
   7   4   5 31.6337 21.3754   1
 -10   5   5 19.0608 17.5729   1
  -9   5   5 88.6582 24.4034   1
  -8   5   5 159.794 21.8694   1
  -7   5   5 34.7634 10.7398   1
  -6   5   5 94.8761 15.5343   1
  -5   5   5 364.489 22.8173   1
  -4   5   5 134.001 16.7208   1
  -3   5   5 158.410 13.7761   1
  -2   5   5 88.5762 10.0173   1
  -1   5   5 449.589 26.1368   1
   0   5   5 125.620 17.5111   1
   1   5   5 194.343 22.2583   1
   2   5   5 351.501 24.0940   1
   3   5   5 4.21729 7.76723   1
   4   5   5 209.147 40.9203   1
   5   5   5 129.471 34.2045   1
   6   5   5 22.6948 17.8980   1
 -10   6   5 -14.654 11.8129   1
  -9   6   5 105.295 27.9813   1
  -8   6   5 10.4625 5.95377   1
  -7   6   5 76.7229 14.7855   1
  -6   6   5 729.393 36.4924   1
  -5   6   5 2026.78 62.9178   1
  -4   6   5 69.0939 11.4751   1
  -3   6   5 38.7965 14.8629   1
  -2   6   5 1275.76 71.4095   1
  -1   6   5 122.792 17.8850   1
   0   6   5 88.5687 15.1975   1
   1   6   5 8.81796 5.35896   1
   2   6   5 6.60174 6.10920   1
   3   6   5 18.9140 13.8089   1
   4   6   5 444.902 51.2923   1
   5   6   5 277.715 51.3482   1
   6   6   5 19.9632 18.9771   1
 -10   7   5 87.4103 28.5411   1
  -9   7   5 -0.3388 12.8290   1
  -8   7   5 149.473 22.9483   1
  -7   7   5 35.4590 9.93770   1
  -6   7   5 87.1657 15.8185   1
  -5   7   5 295.737 35.0170   1
  -4   7   5 15.7562 11.9006   1
  -3   7   5 64.4810 20.2443   1
  -2   7   5 452.246 42.3016   1
  -1   7   5 195.747 34.4604   1
   0   7   5 95.0368 17.2911   1
   1   7   5 47.3910 12.2163   1
   2   7   5 15.5210 8.00501   1
   3   7   5 298.960 50.0818   1
   4   7   5 129.156 32.2548   1
   5   7   5 65.5593 26.2782   1
  -9   8   5 101.919 35.3407   1
  -8   8   5 6.42256 10.1127   1
  -7   8   5 28.8548 16.0864   1
  -6   8   5 35.4308 16.3159   1
  -5   8   5 166.972 34.9724   1
  -4   8   5 15.8300 11.7058   1
  -3   8   5 -1.6619 5.61857   1
  -2   8   5 139.798 31.2258   1
  -1   8   5 52.0930 19.1876   1
   0   8   5 85.3122 17.8375   1
   1   8   5 -1.4328 6.31065   1
   2   8   5 117.349 22.7515   1
   3   8   5 206.649 44.1406   1
   4   8   5 -2.5381 9.34173   1
  -8   9   5 325.557 49.9722   1
  -7   9   5 13.5498 12.0696   1
  -6   9   5 44.9315 20.5818   1
  -5   9   5 279.932 48.7702   1
  -4   9   5 402.626 45.5771   1
  -3   9   5 81.2202 25.7077   1
  -2   9   5 63.2961 21.3497   1
  -1   9   5 94.3566 27.0711   1
   0   9   5 110.673 20.5357   1
   1   9   5 14.3144 9.99431   1
   2   9   5 1.89088 13.4107   1
   3   9   5 28.6860 20.6846   1
  -8  10   5 105.056 27.8784   1
  -7  10   5 -3.3622 10.9103   1
  -6  10   5 144.514 35.8836   1
  -5  10   5 788.286 70.4759   1
  -4  10   5 231.751 43.1870   1
  -3  10   5 8.39497 11.6999   1
  -2  10   5 201.903 41.1659   1
  -1  10   5 306.655 51.3008   1
   0  10   5 27.2794 11.3701   1
   1  10   5 13.2937 10.9152   1
   2  10   5 2.31168 11.9907   1
  -6  11   5 18.0764 15.0129   1
  -5  11   5 100.296 31.0313   1
  -4  11   5 9.26779 10.3523   1
  -3  11   5 2.23869 11.1758   1
  -2  11   5 272.824 48.9211   1
  -1  11   5 113.212 31.3614   1
   0  11   5 72.0546 19.2912   1
  -3  12   5 9.79534 14.7043   1
  -2 -12   5 20.5643 30.7538  -2
  -2 -12   6 20.5643 30.7538   1
  -1 -12   6 19.9980 18.6380   1
   0 -12   6 4.32695 10.8034   1
   1 -12   6 -1.5114 11.1118   1
   2 -12   6 145.101 39.9720   1
   3 -12   6 27.7934 14.6359   1
  -4 -11   6 61.9715 28.9563   1
  -3 -11   6 1.90016 14.0477   1
  -2 -11   6 7.53467 13.8388   1
  -1 -11   6 457.175 66.8636   1
   0 -11   6 208.954 44.3263   1
   1 -11   6 339.755 59.3639   1
   2 -11   6 -6.7772 10.0162   1
   3 -11   6 51.2065 22.1694   1
   4 -11   6 87.9132 26.4394   1
  -5 -10   6 67.6536 26.5722   1
  -4 -10   6 35.9764 19.6502   1
  -3 -10   6 66.1452 27.3359   1
  -2 -10   6 11.6273 13.4138   1
  -1 -10   6 86.1298 27.8022   1
   0 -10   6 391.683 48.6775   1
   1 -10   6 326.625 52.6620   1
   2 -10   6 67.0668 23.5038   1
   3 -10   6 285.818 25.4769   1
   4 -10   6 273.587 26.2478   1
   5 -10   6 6.29447 10.6445   1
   6 -10   6 20.5313 15.0746   1
  -6  -9   6 10.5577 15.6429   1
  -5  -9   6 163.537 43.4424   1
  -4  -9   6 12.6160 15.4151   1
  -3  -9   6 66.0149 26.5160   1
  -2  -9   6 178.117 40.3495   1
  -1  -9   6 -6.4199 7.15948   1
   0  -9   6 83.8843 14.3296   1
   1  -9   6 10.1825 6.35642   1
   2  -9   6 20.9586 8.14515   1
   3  -9   6 34.8421 9.78201   1
   4  -9   6 225.117 25.8653   1
   5  -9   6 14.7637 11.5479   1
   6  -9   6 3.36382 10.6276   1
  -6  -8   6 -0.2542 14.4584   1
  -5  -8   6 34.2236 21.3425   1
  -4  -8   6 453.876 55.4538   1
  -3  -8   6 532.068 58.7834   1
  -2  -8   6 41.7257 11.1514   1
  -1  -8   6 22.5546 7.13226   1
   0  -8   6 74.3177 12.7993   1
   1  -8   6 58.0734 11.2629   1
   2  -8   6 69.9038 13.5358   1
   3  -8   6 36.8223 9.90358   1
   4  -8   6 1.31575 5.36419   1
   5  -8   6 102.746 23.9898   1
   6  -8   6 149.967 31.3924   1
   7  -8   6 18.9634 16.2166   1
  -7  -7   6 -19.637 10.3775   1
  -6  -7   6 327.434 58.2543   1
  -5  -7   6 95.0517 21.6197   1
  -4  -7   6 136.790 25.7641   1
  -3  -7   6 44.1931 15.1908   1
  -2  -7   6 17.2487 9.45963   1
  -1  -7   6 195.866 19.2742   1
   0  -7   6 1211.43 46.7318   1
   1  -7   6 249.459 20.8123   1
   2  -7   6 228.658 20.0764   1
   3  -7   6 150.192 18.5032   1
   4  -7   6 13.0583 9.31639   1
   5  -7   6 301.720 34.0621   1
   6  -7   6 6.14382 9.66189   1
   7  -7   6 5.09230 12.4442   1
  -8  -6   6 27.7671 15.6769   1
  -6  -6   6 158.136 31.8487   1
  -5  -6   6 0.10534 8.37561   1
  -4  -6   6 5.23253 7.31469   1
  -3  -6   6 179.918 28.4350   1
  -2  -6   6 6.30293 7.24795   1
  -1  -6   6 360.046 29.6242   1
   0  -6   6 352.602 28.8049   1
   1  -6   6 1155.99 43.7275   1
   2  -6   6 75.9127 12.8541   1
   3  -6   6 384.355 24.2397   1
   4  -6   6 621.474 45.0097   1
   5  -6   6 275.386 32.2288   1
   6  -6   6 56.6239 18.0885   1
   7  -6   6 21.5330 14.8682   1
   8  -6   6 62.7547 23.5459   1
  -9  -5   6 27.2197 15.2554   1
  -8  -5   6 -5.5608 9.90824   1
  -7  -5   6 66.8530 19.3187   1
  -6  -5   6 348.399 34.3225   1
  -5  -5   6 30.0162 13.2480   1
  -4  -5   6 597.836 42.4392   1
  -3  -5   6 46.6218 13.3942   1
  -2  -5   6 86.2886 18.5381   1
  -1  -5   6 555.924 36.9053   1
   0  -5   6 -1.6950 3.35372   1
   1  -5   6 175.140 19.6385   1
   2  -5   6 130.094 15.9038   1
   3  -5   6 31.4553 7.76245   1
   4  -5   6 213.679 32.2466   1
   5  -5   6 54.0501 17.8026   1
   6  -5   6 -0.1355 7.17770   1
   7  -5   6 8.96989 10.5813   1
   8  -5   6 74.7084 25.3422   1
  -9  -4   6 47.9389 20.3579   1
  -8  -4   6 266.193 41.6165   1
  -7  -4   6 251.490 37.1758   1
  -6  -4   6 248.540 28.7359   1
  -4  -4   6 292.894 28.8631   1
  -3  -4   6 1364.05 62.8030   1
  -2  -4   6 105.671 19.6938   1
  -1  -4   6 226.461 22.5920   1
   0  -4   6 472.810 32.9471   1
   1  -4   6 77.4619 16.5183   1
   2  -4   6 40.0803 11.5272   1
   3  -4   6 155.769 17.7126   1
   4  -4   6 27.5757 11.3021   1
   5  -4   6 17.1301 11.7481   1
   6  -4   6 240.679 37.3952   1
   7  -4   6 95.8988 27.2408   1
   8  -4   6 20.0075 14.4521   1
 -10  -3   6 20.0027 14.0240   1
  -9  -3   6 528.927 50.3904   1
  -8  -3   6 756.787 58.0010   1
  -7  -3   6 190.073 30.2220  -2
  -7  -3   6 190.073 30.2220   1
  -6  -3   6 301.563 32.7089  -2
  -6  -3   6 301.563 32.7089   1
  -5  -3   6 502.162 37.9209   1
  -4  -3   6 143.405 26.6302   1
  -3  -3   6 96.0405 19.2101   1
  -2  -3   6 0.15551 4.41899   1
  -1  -3   6 111.767 19.8286   1
   0  -3   6 733.697 41.6620   1
   1  -3   6 424.285 30.2729   1
   2  -3   6 320.576 26.8271   1
   3  -3   6 95.9206 19.6747   1
   4  -3   6 9.79323 7.90826   1
   5  -3   6 26.2078 13.0315   1
   6  -3   6 373.922 39.0870   1
   7  -3   6 -0.1126 9.01756   1
   8  -3   6 8.22713 12.3184   1
 -10  -2   6 -8.0499 19.6535  -2
 -10  -2   6 -8.0499 19.6535   1
  -9  -2   6 140.359 29.0233  -2
  -9  -2   6 140.359 29.0233   1
  -8  -2   6 51.8789 17.6204  -2
  -8  -2   6 51.8789 17.6204   1
  -7  -2   6 246.872 30.6371  -2
  -7  -2   6 246.872 30.6371   1
  -6  -2   6 254.101 30.0187  -2
  -6  -2   6 254.101 30.0187   1
  -5  -2   6 91.9164 17.8401  -2
  -5  -2   6 91.9164 17.8401   1
  -4  -2   6 444.357 33.5419   1
  -3  -2   6 277.948 25.4345   1
  -2  -2   6 38.7499 11.5454   1
  -1  -2   6 41.4981 11.4168   1
   0  -2   6 256.427 23.0006   1
   1  -2   6 236.100 21.8333   1
   2  -2   6 1100.80 40.6360   1
   3  -2   6 17.3704 6.11601   1
   4  -2   6 249.694 21.7557   1
   5  -2   6 728.600 39.4357   1
   6  -2   6 181.079 25.9922   1
   7  -2   6 157.211 26.2661   1
   8  -2   6 105.565 22.2283   1
 -10  -1   6 94.3788 28.4332  -2
 -10  -1   6 94.3788 28.4332   1
  -9  -1   6 -8.7704 15.9891  -2
  -9  -1   6 -8.7704 15.9891   1
  -8  -1   6 11.5622 14.1109  -2
  -8  -1   6 11.5622 14.1109   1
  -7  -1   6 6.74755 10.5194  -2
  -7  -1   6 6.74755 10.5194   1
  -6  -1   6 37.8391 12.0728  -2
  -6  -1   6 37.8391 12.0728   1
  -5  -1   6 114.246 17.9178  -2
  -5  -1   6 114.246 17.9178   1
  -4  -1   6 73.4289 13.6532  -2
  -4  -1   6 73.4289 13.6532   1
  -3  -1   6 289.891 18.4396   1
  -2  -1   6 87.3413 12.4434   1
  -1  -1   6 155.685 12.6818   1
   0  -1   6 155.593 14.2033   1
   1  -1   6 24.6566 6.93768   1
   2  -1   6 161.304 17.8710   1
   3  -1   6 12.0437 5.99453   1
   4  -1   6 66.9130 13.3433   1
   5  -1   6 360.165 26.8035   1
   6  -1   6 53.7384 13.1942   1
   7  -1   6 10.9398 9.01463   1
   8  -1   6 60.2895 18.2647   1
 -11   0   6 193.256 35.3435  -2
 -11   0   6 193.256 35.3435   1
 -10   0   6 43.5284 20.9705  -2
 -10   0   6 43.5284 20.9705   1
  -9   0   6 92.1796 20.1134  -2
  -9   0   6 92.1796 20.1134   1
  -8   0   6 299.593 34.3947  -2
  -8   0   6 299.593 34.3947   1
  -7   0   6 13.2716 10.2661  -2
  -7   0   6 13.2716 10.2661   1
  -6   0   6 455.396 37.4823  -2
  -6   0   6 455.396 37.4823   1
  -5   0   6 86.5374 11.7122  -2
  -5   0   6 86.5374 11.7122   1
  -4   0   6 95.0986 15.8271  -2
  -4   0   6 95.0986 15.8271   1
  -3   0   6 1265.86 41.7472   1
  -2   0   6 546.170 24.1809   1
  -1   0   6 382.160 15.8086   1
   0   0   6 244.104 12.7164   1
   1   0   6 1877.70 42.7676   1
   2   0   6 16.0333 4.74308   1
   3   0   6 89.8455 14.3913   1
   4   0   6 99.4771 16.9994   1
   5   0   6 7.65040 5.96154   1
   6   0   6 12.5138 8.75102   1
   7   0   6 210.412 30.1608   1
   8   0   6 12.1387 11.0417   1
 -11   1   6 0.69951 12.2846  -2
 -11   1   6 0.69951 12.2846   1
 -10   1   6 5.73138 11.1364  -2
 -10   1   6 5.73138 11.1364   1
  -9   1   6 68.7557 18.8232  -2
  -9   1   6 68.7557 18.8232   1
  -8   1   6 732.393 55.8692  -2
  -8   1   6 732.393 55.8692   1
  -7   1   6 278.595 21.2083  -2
  -7   1   6 278.595 21.2083   1
  -6   1   6 170.338 16.3499  -2
  -6   1   6 170.338 16.3499   1
  -5   1   6 1542.96 70.5416  -2
  -5   1   6 1542.96 70.5416   1
  -4   1   6 34.8547 8.05760   1
  -3   1   6 54.1248 10.1575   1
  -2   1   6 27.2555 5.08266   1
  -1   1   6 123.092 11.0941   1
   0   1   6 64.8841 8.06953   1
   1   1   6 1543.82 37.7144   1
   2   1   6 255.732 13.6697   1
   3   1   6 256.012 19.4350   1
   4   1   6 47.2352 10.9331   1
   5   1   6 45.0392 13.0106   1
   6   1   6 82.2381 17.5624   1
   7   1   6 46.1998 14.8495   1
 -11   2   6 -12.211 23.7151  -2
 -11   2   6 -12.211 23.7151   1
 -10   2   6 49.3316 25.1307  -2
 -10   2   6 49.3316 25.1307   1
  -9   2   6 -10.110 17.2361  -2
  -9   2   6 -10.110 17.2361   1
  -8   2   6 174.218 18.9456  -2
  -8   2   6 174.218 18.9456   1
  -7   2   6 104.403 14.6672  -2
  -7   2   6 104.403 14.6672   1
  -6   2   6 104.755 20.5168  -2
  -6   2   6 104.755 20.5168   1
  -5   2   6 558.477 27.9363   1
  -4   2   6 64.0598 10.6868   1
  -3   2   6 530.287 25.6446   1
  -2   2   6 10.2499 3.32426   1
  -1   2   6 165.911 11.0570   1
   0   2   6 13.8013 4.02686   1
   1   2   6 74.5052 8.89720   1
   2   2   6 635.004 22.7693   1
   3   2   6 155.951 19.4903   1
   4   2   6 22.6453 8.18230   1
   5   2   6 98.3777 17.2501   1
   6   2   6 214.954 28.2394   1
   7   2   6 60.4470 29.9814   1
 -11   3   6 62.6740 24.2615   1
 -10   3   6 -14.805 20.7636  -2
 -10   3   6 -14.805 20.7636   1
  -9   3   6 136.255 30.6547  -2
  -9   3   6 136.255 30.6547   1
  -8   3   6 11.1922 17.8213  -2
  -8   3   6 11.1922 17.8213   1
  -7   3   6 4.83086 5.18083   1
  -6   3   6 29.7257 8.67144   1
  -5   3   6 742.673 33.3700   1
  -4   3   6 5.20849 3.95430   1
  -3   3   6 335.232 14.4865   1
  -2   3   6 410.616 16.7420   1
  -1   3   6 288.344 14.2489   1
   0   3   6 375.833 16.3924   1
   1   3   6 128.143 10.8413   1
   2   3   6 538.238 20.9676   1
   3   3   6 11.4457 5.72075   1
   4   3   6 37.4566 10.6466   1
   5   3   6 31.7649 16.8787   1
   6   3   6 165.497 41.1271   1
   7   3   6 4.18423 19.1113   1
 -10   4   6 -11.157 9.46582   1
  -9   4   6 40.7147 17.9946   1
  -8   4   6 108.255 17.5650   1
  -7   4   6 479.422 29.5964   1
  -6   4   6 4.61487 5.28787   1
  -5   4   6 533.326 28.6472   1
  -4   4   6 2.24919 3.30344   1
  -3   4   6 186.650 11.6894   1
  -2   4   6 1318.66 34.7759   1
  -1   4   6 36.0626 6.22455   1
   0   4   6 1292.40 33.8988   1
   1   4   6 326.197 16.4275   1
   2   4   6 237.636 20.2852   1
   3   4   6 152.426 33.7735   1
   4   4   6 22.6334 13.1756   1
   5   4   6 106.450 33.8453   1
   6   4   6 4.86297 12.7900   1
 -10   5   6 -10.410 11.7312   1
  -9   5   6 72.2705 24.1303   1
  -8   5   6 98.9980 17.8036   1
  -7   5   6 342.015 25.6601   1
  -6   5   6 243.378 22.8066   1
  -5   5   6 11.5927 5.75994   1
  -4   5   6 333.860 21.2314   1
  -3   5   6 307.535 15.7591   1
  -2   5   6 73.8619 9.21711   1
  -1   5   6 183.390 21.9181   1
   0   5   6 -1.0932 3.49725   1
   1   5   6 189.191 19.7840   1
   2   5   6 127.719 17.6806   1
   3   5   6 146.724 34.6735   1
   4   5   6 8.27775 10.8367   1
   5   5   6 47.7171 20.3018   1
   6   5   6 31.8298 22.1598   1
 -10   6   6 50.8991 24.3176   1
  -9   6   6 20.5557 9.50242   1
  -8   6   6 -2.7148 7.17957   1
  -7   6   6 185.701 24.3484   1
  -6   6   6 590.544 32.8374   1
  -5   6   6 38.8412 10.0731   1
  -4   6   6 516.791 45.4769   1
  -3   6   6 264.190 20.5337   1
  -2   6   6 4.15357 4.72072   1
  -1   6   6 95.5634 16.2578   1
   0   6   6 154.622 21.2062   1
   1   6   6 7.69494 6.37924   1
   2   6   6 -3.1395 6.77162   1
   3   6   6 447.490 49.3095   1
   4   6   6 166.047 40.4831   1
   5   6   6 9.35113 14.5244   1
 -10   7   6 88.7215 28.0847   1
  -9   7   6 52.3088 15.3103   1
  -8   7   6 150.433 22.0583   1
  -7   7   6 64.7500 14.6694   1
  -6   7   6 141.903 30.7284   1
  -5   7   6 12.4368 10.4688   1
  -4   7   6 99.8563 24.1300   1
  -3   7   6 170.023 32.6747   1
  -2   7   6 172.402 22.9855   1
  -1   7   6 314.328 25.6460   1
   0   7   6 31.9145 11.0312   1
   1   7   6 0.15692 5.73820   1
   2   7   6 229.898 45.1074   1
   3   7   6 405.370 48.8839   1
   4   7   6 5.18562 10.7377   1
  -9   8   6 41.7894 18.4625   1
  -8   8   6 138.409 32.1529   1
  -7   8   6 243.465 43.2165   1
  -6   8   6 4.57751 10.1201   1
  -5   8   6 21.4332 11.5371   1
  -4   8   6 21.3427 14.3508   1
  -3   8   6 15.1025 11.2245   1
  -2   8   6 71.8625 15.8790   1
  -1   8   6 498.316 34.7229   1
   0   8   6 8.51631 7.57773   1
   1   8   6 178.535 25.8220   1
   2   8   6 407.121 49.5562   1
   3   8   6 42.6417 20.5352   1
  -8   9   6 50.5317 19.0793   1
  -7   9   6 220.262 42.3883   1
  -6   9   6 76.4905 23.7945   1
  -5   9   6 112.746 29.8254   1
  -4   9   6 61.5888 22.1583   1
  -3   9   6 -8.4083 7.65817   1
  -2   9   6 74.1239 16.5318   1
  -1   9   6 29.6588 11.9463   1
   0   9   6 27.9282 11.6257   1
   1   9   6 90.5423 18.8158   1
   2   9   6 111.914 34.1714   1
  -7  10   6 -9.0767 10.6369   1
  -6  10   6 95.0464 28.4869   1
  -5  10   6 198.918 41.3204   1
  -4  10   6 8.04164 14.0027   1
  -3  10   6 28.1841 16.9643   1
  -2  10   6 144.910 25.9478   1
  -1  10   6 40.1268 14.3601   1
   0  10   6 -5.7337 7.33095   1
   1  10   6 0.17264 8.82304   1
  -6  11   6 65.2556 24.4422   1
  -5  11   6 57.4435 23.5117   1
  -4  11   6 21.3228 17.3232   1
  -3  11   6 -0.4078 14.0771   1
  -2  11   6 243.701 47.6292   1
  -1  11   6 102.342 22.7917   1
  -2 -12   7 4.05418 13.6591   1
  -1 -12   7 -6.0166 10.1767   1
   0 -12   7 28.2163 17.4417   1
   1 -12   7 38.7171 19.6598   1
   2 -12   7 1.94392 12.8571   1
  -4 -11   7 33.3198 22.5302   1
  -3 -11   7 90.2486 31.8845   1
  -2 -11   7 111.845 35.2413   1
  -1 -11   7 313.076 56.4116   1
   0 -11   7 128.547 34.5711   1
   1 -11   7 8.11475 12.4454   1
   2 -11   7 244.758 48.6322   1
   3 -11   7 -5.9929 10.3866   1
  -5 -10   7 133.378 40.5818   1
  -4 -10   7 6.24230 14.3753   1
  -3 -10   7 3.43544 13.1101   1
  -2 -10   7 465.385 58.2223   1
  -1 -10   7 271.531 50.6348   1
   0 -10   7 382.430 48.3253   1
   1 -10   7 132.672 33.5247   1
   2 -10   7 300.495 26.5197   1
   3 -10   7 194.801 24.3394   1
   4 -10   7 43.1473 16.8234   1
   5 -10   7 3.27781 11.8385   1
  -6  -9   7 256.887 53.9228   1
  -5  -9   7 50.5935 25.0155   1
  -4  -9   7 9.71088 19.1734   1
  -3  -9   7 746.967 75.0575   1
  -2  -9   7 838.589 77.2664   1
  -1  -9   7 -8.4972 4.95178   1
   0  -9   7 -2.8149 4.19393   1
   1  -9   7 122.369 17.2927   1
   2  -9   7 12.1903 6.72886   1
   3  -9   7 222.276 25.9705   1
   4  -9   7 24.9874 12.6687   1
   5  -9   7 -4.3807 8.07515   1
   6  -9   7 53.3587 20.8402   1
  -7  -8   7 9.14252 18.3861   1
  -6  -8   7 48.4383 26.2821   1
  -5  -8   7 11.2165 16.1123   1
  -4  -8   7 67.9724 26.8509   1
  -3  -8   7 80.0351 16.0832   1
  -2  -8   7 36.2663 9.35777   1
  -1  -8   7 8.64610 6.18402   1
   0  -8   7 74.8534 14.6320   1
   1  -8   7 57.8469 12.6681   1
   2  -8   7 142.577 19.8150   1
   3  -8   7 5.19175 5.35089   1
   4  -8   7 -0.5236 7.30013   1
   5  -8   7 114.297 27.2983   1
   6  -8   7 319.219 47.4798   1
  -6  -7   7 39.7955 17.6961   1
  -5  -7   7 111.450 24.8759   1
  -4  -7   7 255.192 29.8670   1
  -3  -7   7 157.959 27.9959   1
  -2  -7   7 43.9044 14.0354   1
  -1  -7   7 567.331 41.0676   1
   0  -7   7 62.9172 16.0202   1
   1  -7   7 171.610 21.3656   1
   2  -7   7 36.2797 10.3039   1
   3  -7   7 87.1810 14.9560   1
   4  -7   7 -1.6550 5.93098   1
   5  -7   7 12.5175 10.9221   1
   6  -7   7 78.5832 24.7327   1
   7  -7   7 5.37389 11.7727   1
  -7  -6   7 133.169 31.3422   1
  -6  -6   7 218.946 38.2421   1
  -5  -6   7 411.713 38.1777   1
  -4  -6   7 19.2229 9.87368   1
  -3  -6   7 210.110 32.2618   1
  -2  -6   7 46.5576 13.9044   1
  -1  -6   7 724.692 46.1566   1
   0  -6   7 511.948 37.5123   1
   1  -6   7 524.588 38.2545   1
   2  -6   7 503.110 28.6698   1
   3  -6   7 602.859 32.1103   1
   4  -6   7 470.599 39.9626   1
   5  -6   7 25.4413 13.7191   1
   6  -6   7 7.09000 9.24358   1
   7  -6   7 -2.5174 11.1975   1
  -9  -5   7 9.43374 14.1494   1
  -8  -5   7 28.2937 15.7613   1
  -6  -5   7 89.6512 24.1706   1
  -5  -5   7 241.642 36.8140   1
  -4  -5   7 92.4767 20.0946   1
  -3  -5   7 771.002 49.6277   1
  -2  -5   7 1975.31 84.2190   1
  -1  -5   7 334.268 30.0881   1
   0  -5   7 50.5490 14.9531   1
   1  -5   7 97.3307 18.7969   1
   2  -5   7 50.7176 15.3528   1
   3  -5   7 141.197 17.4247   1
   4  -5   7 495.330 40.9838   1
   5  -5   7 4.52208 8.15189   1
   6  -5   7 8.73253 9.17428   1
   7  -5   7 213.041 40.8304   1
  -9  -4   7 130.242 31.1693   1
  -8  -4   7 3.79047 9.92235   1
  -7  -4   7 23.4205 14.6740   1
  -5  -4   7 6.52404 8.31311   1
  -4  -4   7 6.57371 7.12220   1
  -3  -4   7 33.3468 12.2215   1
  -2  -4   7 199.576 22.9453   1
  -1  -4   7 0.44329 4.48199   1
   0  -4   7 198.519 22.2837   1
   1  -4   7 49.2624 13.9576   1
   2  -4   7 -3.1479 3.52916   1
   3  -4   7 7.91999 7.05704   1
   4  -4   7 33.4655 13.8122   1
   5  -4   7 11.1672 9.91311   1
   6  -4   7 56.9734 18.7456   1
   7  -4   7 305.205 47.6885   1
 -10  -3   7 393.443 52.9581  -2
 -10  -3   7 393.443 52.9581   1
  -9  -3   7 850.467 69.6780  -2
  -9  -3   7 850.467 69.6780   1
  -8  -3   7 -0.9615 18.6961  -2
  -8  -3   7 -0.9615 18.6961   1
  -7  -3   7 41.5226 16.4841   1
  -6  -3   7 611.446 46.6748   1
  -5  -3   7 -3.0506 6.94343   1
  -4  -3   7 267.581 27.7997   1
  -3  -3   7 449.599 34.3408   1
  -2  -3   7 678.059 42.7867   1
  -1  -3   7 65.2397 16.8729   1
   0  -3   7 1354.21 63.6332   1
   1  -3   7 453.675 33.6772   1
   2  -3   7 27.5036 10.7574   1
   3  -3   7 0.78891 6.11017   1
   4  -3   7 7.73511 7.50295   1
   5  -3   7 49.0766 17.0190   1
   6  -3   7 32.8300 13.8086   1
   7  -3   7 8.96917 12.9040   1
 -10  -2   7 381.954 47.1169  -2
 -10  -2   7 381.954 47.1169   1
  -9  -2   7 29.6856 21.7152  -2
  -9  -2   7 29.6856 21.7152   1
  -8  -2   7 16.9973 16.5794  -2
  -8  -2   7 16.9973 16.5794   1
  -7  -2   7 66.1863 20.1240  -2
  -7  -2   7 66.1863 20.1240   1
  -6  -2   7 65.6738 18.4642  -2
  -6  -2   7 65.6738 18.4642   1
  -5  -2   7 483.340 38.1402   1
  -4  -2   7 426.377 35.4378   1
  -3  -2   7 34.2157 11.7057   1
  -2  -2   7 24.2996 11.4725   1
  -1  -2   7 1715.11 72.9956   1
   0  -2   7 883.870 48.7984   1
   1  -2   7 1172.86 57.1652   1
   2  -2   7 -1.2039 3.40544   1
   3  -2   7 740.309 36.4739   1
   4  -2   7 485.450 31.2556   1
   5  -2   7 252.350 28.8406   1
   6  -2   7 172.694 26.3945   1
   7  -2   7 6.70673 9.41982   1
 -10  -1   7 33.8995 18.7536  -2
 -10  -1   7 33.8995 18.7536   1
  -9  -1   7 149.598 27.1929  -2
  -9  -1   7 149.598 27.1929   1
  -8  -1   7 111.072 21.7151  -2
  -8  -1   7 111.072 21.7151   1
  -7  -1   7 -8.7458 8.66569  -2
  -7  -1   7 -8.7458 8.66569   1
  -6  -1   7 174.591 23.6909  -2
  -6  -1   7 174.591 23.6909   1
  -5  -1   7 243.289 26.4153   1
  -4  -1   7 181.410 20.1072   1
  -3  -1   7 178.116 18.9184   1
  -2  -1   7 1556.04 50.0590   1
  -1  -1   7 2624.80 69.1717   1
   0  -1   7 7.61012 6.77958   1
   1  -1   7 7.41619 4.53836   1
   2  -1   7 385.649 24.0104   1
   3  -1   7 196.884 19.3280   1
   4  -1   7 397.836 27.6790   1
   5  -1   7 183.296 25.0152   1
   6  -1   7 88.4895 19.2502   1
   7  -1   7 16.2994 12.3085   1
 -10   0   7 -1.3389 12.1430  -2
 -10   0   7 -1.3389 12.1430   1
  -9   0   7 54.9602 17.6249  -2
  -9   0   7 54.9602 17.6249   1
  -8   0   7 192.310 27.8749  -2
  -8   0   7 192.310 27.8749   1
  -7   0   7 55.0060 15.9296  -2
  -7   0   7 55.0060 15.9296   1
  -6   0   7 144.478 16.9159  -2
  -6   0   7 144.478 16.9159   1
  -5   0   7 155.876 22.7753  -2
  -5   0   7 155.876 22.7753   1
  -4   0   7 35.1429 8.47793   1
  -3   0   7 135.672 16.2746   1
  -2   0   7 237.275 16.8429   1
  -1   0   7 399.784 17.6376   1
   0   0   7 167.887 12.3242   1
   1   0   7 151.187 13.8638   1
   2   0   7 96.4259 14.9449   1
   3   0   7 23.1607 7.65162   1
   4   0   7 17.5118 8.01569   1
   5   0   7 -5.9755 4.34588   1
   6   0   7 88.4271 18.8527   1
   7   0   7 41.5156 15.7719   1
 -11   1   7 -4.9576 10.1791  -2
 -11   1   7 -4.9576 10.1791   1
 -10   1   7 34.7721 17.2318  -2
 -10   1   7 34.7721 17.2318   1
  -9   1   7 479.154 48.3368  -2
  -9   1   7 479.154 48.3368   1
  -8   1   7 433.127 42.4213  -2
  -8   1   7 433.127 42.4213   1
  -7   1   7 53.8878 12.3019  -2
  -7   1   7 53.8878 12.3019   1
  -6   1   7 491.120 29.3167  -2
  -6   1   7 491.120 29.3167   1
  -5   1   7 701.193 32.9806   1
  -4   1   7 -2.2276 3.37413   1
  -3   1   7 285.647 19.1856   1
  -2   1   7 1.13863 2.27387   1
  -1   1   7 561.977 21.3088   1
   0   1   7 1137.55 32.7309   1
   1   1   7 775.291 26.7082   1
   2   1   7 1047.92 32.5481   1
   3   1   7 1.00527 4.24703   1
   4   1   7 76.9352 15.1171   1
   5   1   7 -1.2932 5.84418   1
   6   1   7 82.8351 18.6906   1
   7   1   7 22.5698 12.5815   1
 -11   2   7 100.789 30.2416  -2
 -11   2   7 100.789 30.2416   1
 -10   2   7 56.8934 24.8547  -2
 -10   2   7 56.8934 24.8547   1
  -9   2   7 465.727 47.7114  -2
  -9   2   7 465.727 47.7114   1
  -8   2   7 29.7661 18.5910  -2
  -8   2   7 29.7661 18.5910   1
  -7   2   7 93.2665 21.3571  -2
  -7   2   7 93.2665 21.3571   1
  -6   2   7 564.707 30.8662   1
  -5   2   7 520.126 28.1148   1
  -4   2   7 699.215 47.1246   1
  -3   2   7 98.1699 13.4427   1
  -2   2   7 17.8292 4.63439   1
  -1   2   7 1.21714 2.82177   1
   0   2   7 1269.56 34.9799   1
   1   2   7 713.866 24.9783   1
   2   2   7 378.620 23.4723   1
   3   2   7 245.830 24.7594   1
   4   2   7 194.566 24.0326   1
   5   2   7 386.063 32.3527   1
   6   2   7 49.3917 23.0987   1
 -11   3   7 38.2946 27.8947  -2
 -11   3   7 38.2946 27.8947   1
 -10   3   7 75.0705 27.0708  -2
 -10   3   7 75.0705 27.0708   1
  -9   3   7 23.2642 20.4045  -2
  -9   3   7 23.2642 20.4045   1
  -8   3   7 112.882 24.8689  -2
  -8   3   7 112.882 24.8689   1
  -7   3   7 22.0355 7.59089   1
  -6   3   7 3.28807 4.72642   1
  -5   3   7 65.9395 12.0414   1
  -4   3   7 419.962 37.4898   1
  -3   3   7 94.7894 8.76884   1
  -2   3   7 1.32010 2.73762   1
  -1   3   7 1251.35 34.6350   1
   0   3   7 416.729 18.5061   1
   1   3   7 4.00365 3.34263   1
   2   3   7 4.18643 4.95621   1
   3   3   7 271.287 24.8709   1
   4   3   7 66.4236 24.6728   1
   5   3   7 344.756 57.4052   1
   6   3   7 6.24112 17.4128   1
 -10   4   7 -8.7301 11.3292   1
  -9   4   7 17.9606 8.88229   1
  -8   4   7 442.181 30.7068   1
  -7   4   7 54.4499 12.1806   1
  -6   4   7 131.897 19.3129   1
  -5   4   7 21.0294 7.90554   1
  -4   4   7 33.3285 13.9913   1
  -3   4   7 86.5919 10.2210   1
  -2   4   7 11.6616 4.42094   1
  -1   4   7 452.552 19.6247   1
   0   4   7 150.614 13.3406   1
   1   4   7 52.1287 11.8505   1
   2   4   7 175.529 34.6804   1
   3   4   7 -4.0447 6.25980   1
   4   4   7 4.65782 10.1428   1
   5   4   7 -10.198 7.93199   1
   6   4   7 16.2531 19.1500   1
 -10   5   7 4.44400 13.9776   1
  -9   5   7 204.380 25.3076   1
  -8   5   7 538.813 34.6379   1
  -7   5   7 177.702 23.1865   1
  -6   5   7 3.05401 5.64417   1
  -5   5   7 384.835 25.7323   1
  -4   5   7 102.275 16.3108   1
  -3   5   7 27.6714 5.99079   1
  -2   5   7 37.1179 9.45677   1
  -1   5   7 6.60722 4.36448   1
   0   5   7 -0.3224 4.51879   1
   1   5   7 659.431 34.9979   1
   2   5   7 142.804 32.6337   1
   3   5   7 347.702 42.9202   1
   4   5   7 98.3876 29.6561   1
   5   5   7 98.0752 29.6956   1
 -10   6   7 97.0023 28.4528   1
  -9   6   7 179.045 25.3420   1
  -8   6   7 3.59776 6.98565   1
  -7   6   7 34.3687 9.49861   1
  -6   6   7 32.3333 10.6946   1
  -5   6   7 491.969 46.4154   1
  -4   6   7 332.436 37.3869   1
  -3   6   7 259.855 41.0764   1
  -2   6   7 36.2518 10.1682   1
  -1   6   7 2.28847 5.25938   1
   0   6   7 49.5526 11.9382   1
   1   6   7 310.365 24.8961   1
   2   6   7 533.430 52.8110   1
   3   6   7 64.0288 24.1504   1
   4   6   7 192.921 41.1748   1
  -9   7   7 31.0720 11.8709   1
  -8   7   7 4.17868 9.46444   1
  -7   7   7 5.04980 11.2850   1
  -6   7   7 7.83777 9.42004   1
  -5   7   7 42.2881 17.5004   1
  -4   7   7 54.2971 19.6542   1
  -3   7   7 294.361 36.1959   1
  -2   7   7 93.3767 17.1087   1
  -1   7   7 23.2968 8.68638   1
   0   7   7 511.437 33.9388   1
   1   7   7 156.498 23.2088   1
   2   7   7 77.6254 27.5876   1
   3   7   7 123.051 34.1734   1
   4   7   7 2.10377 11.3884   1
  -9   8   7 -2.4092 12.2942   1
  -8   8   7 104.772 30.5040   1
  -7   8   7 355.349 44.4987   1
  -6   8   7 10.8386 11.9162   1
  -5   8   7 165.943 34.9950   1
  -4   8   7 55.7293 20.7774   1
  -3   8   7 -1.6523 8.36957   1
  -2   8   7 275.500 31.8300   1
  -1   8   7 36.6050 11.9610   1
   0   8   7 209.437 28.1922   1
   1   8   7 49.9021 14.8944   1
   2   8   7 2.15067 9.87050   1
   3   8   7 29.4444 19.0793   1
  -8   9   7 435.525 52.6413   1
  -7   9   7 444.864 51.2109   1
  -6   9   7 69.5709 23.0540   1
  -5   9   7 48.9928 19.5268   1
  -4   9   7 251.379 45.6764   1
  -3   9   7 23.3092 16.0130   1
  -2   9   7 25.5050 16.5460   1
  -1   9   7 8.15850 8.52162   1
   0   9   7 3.11148 7.85894   1
   1   9   7 88.3321 30.7344   1
   2   9   7 90.0062 32.6078   1
  -7  10   7 1.83271 13.4735   1
  -6  10   7 8.47251 11.6385   1
  -5  10   7 82.0740 25.1248   1
  -4  10   7 101.456 31.8584   1
  -3  10   7 191.832 40.4626   1
  -2  10   7 -7.9926 9.92757   1
  -1  10   7 22.4012 11.8766   1
   0  10   7 1.77719 9.07941   1
  -4  11   7 37.5974 20.3335   1
  -3  11   7 118.565 35.1731   1
  -1 -12   8 42.1527 22.5224   1
   0 -12   8 60.2031 26.2478   1
   1 -12   8 56.7468 23.4004   1
  -3 -11   8 39.1235 21.5406   1
  -2 -11   8 155.748 42.2275   1
  -1 -11   8 25.7807 16.3339   1
   0 -11   8 54.6892 23.7717   1
   1 -11   8 384.216 60.7793   1
   2 -11   8 4.42280 10.5735   1
   3 -11   8 58.3006 22.3593   1
  -5 -10   8 118.464 40.7796   1
  -4 -10   8 78.9663 30.5059   1
  -3 -10   8 100.857 35.4478   1
  -2 -10   8 61.6770 26.3144   1
  -1 -10   8 43.0087 20.9779   1
   0 -10   8 5.19453 11.1097   1
   1 -10   8 41.5213 11.7489   1
   2 -10   8 5.66622 7.60481   1
   3 -10   8 31.1333 10.2252   1
   4 -10   8 26.3745 14.1792   1
  -6  -9   8 133.648 41.1795   1
  -5  -9   8 60.9226 29.0228   1
  -4  -9   8 124.766 38.2744   1
  -3  -9   8 662.153 71.7164   1
  -2  -9   8 2.26612 6.69087   1
  -1  -9   8 68.8132 13.2019   1
   0  -9   8 12.6789 6.80671   1
   1  -9   8 -1.1056 5.03310   1
   2  -9   8 88.9301 16.1065   1
   3  -9   8 423.232 29.5220   1
   4  -9   8 3.89055 9.05998   1
   5  -9   8 19.8673 14.5377   1
  -7  -8   8 61.7546 28.5627   1
  -4  -8   8 -3.8040 8.00701   1
  -3  -8   8 176.857 30.7192   1
  -2  -8   8 76.7962 20.5020   1
  -1  -8   8 43.3861 15.3416   1
   0  -8   8 207.570 25.5129   1
   1  -8   8 48.8745 11.9269   1
   2  -8   8 99.2927 16.5191   1
   3  -8   8 91.5477 16.4189   1
   4  -8   8 2.55147 7.28106   1
   5  -8   8 204.929 37.1695   1
   6  -8   8 346.625 50.4786   1
  -7  -7   8 4.34900 12.7796   1
  -6  -7   8 14.2142 11.0745   1
  -5  -7   8 42.1724 18.6537   1
  -4  -7   8 25.7966 12.4162   1
  -3  -7   8 18.3443 11.1548   1
  -2  -7   8 268.889 29.5798   1
  -1  -7   8 135.061 26.3498   1
   0  -7   8 75.7956 18.0774   1
   1  -7   8 200.117 23.3561   1
   2  -7   8 309.588 24.1506   1
   3  -7   8 246.722 28.6060   1
   4  -7   8 53.4004 18.9631   1
   5  -7   8 134.662 28.1566   1
   6  -7   8 0.98614 9.39948   1
  -8  -6   8 -1.0003 12.3086   1
  -7  -6   8 23.0007 15.0874   1
  -6  -6   8 356.886 38.3156   1
  -5  -6   8 65.0169 19.7002   1
  -4  -6   8 247.281 38.5285   1
  -3  -6   8 14.6297 9.87812   1
  -2  -6   8 306.130 31.2722   1
  -1  -6   8 60.2298 18.9944   1
   0  -6   8 244.103 27.1267   1
   1  -6   8 40.7226 13.6885   1
   2  -6   8 253.227 27.8367   1
   3  -6   8 42.4585 14.7343   1
   4  -6   8 25.1306 12.6191   1
   5  -6   8 29.0436 14.0270   1
   6  -6   8 44.2532 17.0747   1
  -9  -5   8 73.0903 23.7735   1
  -7  -5   8 369.653 42.7554   1
  -6  -5   8 495.628 45.4097   1
  -5  -5   8 -2.6304 7.14544   1
  -4  -5   8 422.381 37.8183   1
  -3  -5   8 801.271 51.9123   1
  -2  -5   8 657.927 46.0256   1
  -1  -5   8 1.95937 5.23886   1
   0  -5   8 4.40749 6.52404   1
   1  -5   8 13.4696 7.17756   1
   2  -5   8 49.5687 16.0594   1
   3  -5   8 629.949 47.3944   1
   4  -5   8 241.128 35.8394   1
   5  -5   8 5.25300 8.21324   1
   6  -5   8 94.8496 23.8371   1
   7  -5   8 305.703 48.0397   1
  -9  -4   8 79.6244 24.5880   1
  -8  -4   8 252.383 43.4817   1
  -6  -4   8 6.74104 8.54811   1
  -5  -4   8 96.6274 24.3026   1
  -4  -4   8 6.37761 7.16796   1
  -3  -4   8 427.926 36.7401   1
  -2  -4   8 205.393 32.9766   1
  -1  -4   8 470.476 37.1362   1
   0  -4   8 54.3762 16.2091   1
   1  -4   8 202.040 30.0434   1
   2  -4   8 131.930 23.9999   1
   3  -4   8 225.666 34.6976   1
   4  -4   8 4.42340 7.86442   1
   5  -4   8 12.5889 9.73809   1
   6  -4   8 428.660 44.0946   1
   7  -4   8 311.056 50.5607   1
 -10  -3   8 193.220 39.0053  -2
 -10  -3   8 193.220 39.0053   1
  -9  -3   8 52.1245 26.4078  -2
  -9  -3   8 52.1245 26.4078   1
  -8  -3   8 13.8473 18.3798  -2
  -8  -3   8 13.8473 18.3798   1
  -7  -3   8 103.663 24.7719   1
  -5  -3   8 11.7067 9.28702   1
  -4  -3   8 135.839 24.2455   1
  -3  -3   8 38.6535 14.9006   1
  -2  -3   8 5.27052 6.31086   1
  -1  -3   8 776.292 48.4088   1
   0  -3   8 32.8550 11.7691   1
   1  -3   8 123.112 22.6909   1
   2  -3   8 228.804 25.7455   1
   3  -3   8 7.58702 8.01388   1
   4  -3   8 238.727 35.4097   1
   5  -3   8 69.3525 19.2565   1
   6  -3   8 44.0477 18.2810   1
   7  -3   8 11.3603 13.3097   1
 -10  -2   8 170.417 36.7823  -2
 -10  -2   8 170.417 36.7823   1
  -9  -2   8 92.6798 26.9497  -2
  -9  -2   8 92.6798 26.9497   1
  -8  -2   8 212.841 32.2729  -2
  -8  -2   8 212.841 32.2729   1
  -7  -2   8 275.607 33.8724  -2
  -7  -2   8 275.607 33.8724   1
  -6  -2   8 120.578 25.9311   1
  -5  -2   8 1058.33 63.1830   1
  -4  -2   8 145.290 26.9227   1
  -3  -2   8 16.5197 9.64743   1
  -2  -2   8 542.376 39.1414   1
  -1  -2   8 336.322 30.4890   1
   0  -2   8 118.007 22.4312   1
   1  -2   8 122.983 21.3904   1
   2  -2   8 216.890 24.9110   1
   3  -2   8 37.2663 9.21153   1
   4  -2   8 55.5457 13.7662   1
   5  -2   8 94.3278 19.5454   1
   6  -2   8 8.16723 8.53808   1
   7  -2   8 5.10082 9.53594   1
 -10  -1   8 4.85707 19.0432  -2
 -10  -1   8 4.85707 19.0432   1
  -9  -1   8 26.5202 20.3698  -2
  -9  -1   8 26.5202 20.3698   1
  -8  -1   8 12.9299 12.6865  -2
  -8  -1   8 12.9299 12.6865   1
  -7  -1   8 20.6281 11.3434  -2
  -7  -1   8 20.6281 11.3434   1
  -6  -1   8 307.563 32.5614   1
  -5  -1   8 735.638 51.8986   1
  -4  -1   8 245.210 19.5523   1
  -3  -1   8 1188.54 44.6321   1
  -2  -1   8 2167.29 63.9845   1
  -1  -1   8 95.6661 14.4194   1
   0  -1   8 16.4709 8.74020   1
   1  -1   8 6.51082 4.60459   1
   2  -1   8 20.0734 8.22703   1
   3  -1   8 147.687 19.7086   1
   4  -1   8 715.698 39.7551   1
   5  -1   8 39.9510 13.9228   1
   6  -1   8 -5.4765 7.29101   1
   7  -1   8 300.610 37.1400   1
 -10   0   8 -0.4724 10.5537  -2
 -10   0   8 -0.4724 10.5537   1
  -9   0   8 61.7974 18.8753  -2
  -9   0   8 61.7974 18.8753   1
  -8   0   8 83.6319 23.6480  -2
  -8   0   8 83.6319 23.6480   1
  -7   0   8 35.5664 17.4083  -2
  -7   0   8 35.5664 17.4083   1
  -6   0   8 93.7786 16.1402   1
  -5   0   8 45.7111 16.0156   1
  -4   0   8 293.520 21.1884   1
  -3   0   8 86.4124 14.0226   1
  -2   0   8 906.870 36.6114   1
  -1   0   8 83.8531 10.9741   1
   0   0   8 159.753 15.2346   1
   1   0   8 915.547 31.2826   1
   2   0   8 104.759 15.6586   1
   3   0   8 439.844 28.7229   1
   4   0   8 58.6541 14.9922   1
   5   0   8 11.5367 8.13922   1
   6   0   8 40.8380 13.8138   1
 -10   1   8 148.315 29.4800  -2
 -10   1   8 148.315 29.4800   1
  -9   1   8 113.983 25.5597  -2
  -9   1   8 113.983 25.5597   1
  -8   1   8 40.1401 13.6007  -2
  -8   1   8 40.1401 13.6007   1
  -7   1   8 8.99287 16.0915  -2
  -7   1   8 8.99287 16.0915   1
  -6   1   8 85.0367 14.8459   1
  -5   1   8 54.2202 17.4476   1
  -4   1   8 57.8472 11.2455   1
  -3   1   8 93.2123 14.3540   1
  -2   1   8 136.792 12.2047   1
  -1   1   8 2.22100 3.10392   1
   0   1   8 772.972 27.8440   1
   1   1   8 8.32068 4.05124   1
   2   1   8 112.336 17.1658   1
   3   1   8 428.147 28.3749   1
   4   1   8 50.6360 13.3918   1
   5   1   8 25.8870 10.1643   1
   6   1   8 60.0271 15.1238   1
 -10   2   8 140.369 30.1125  -2
 -10   2   8 140.369 30.1125   1
  -9   2   8 124.388 28.0911  -2
  -9   2   8 124.388 28.0911   1
  -8   2   8 158.461 28.2193  -2
  -8   2   8 158.461 28.2193   1
  -7   2   8 10.9303 7.42213   1
  -6   2   8 645.321 34.8783   1
  -5   2   8 623.336 32.8447   1
  -4   2   8 568.480 30.6049   1
  -3   2   8 39.4754 7.15123   1
  -2   2   8 40.1184 7.51903   1
  -1   2   8 965.276 31.4305   1
   0   2   8 424.281 19.9802   1
   1   2   8 375.613 19.1028   1
   2   2   8 1.45234 4.59849   1
   3   2   8 44.9824 11.2861   1
   4   2   8 6.85073 7.39778   1
   5   2   8 22.9830 17.1046   1
   6   2   8 66.2722 28.9730   1
 -10   3   8 47.8020 25.1718  -2
 -10   3   8 47.8020 25.1718   1
  -9   3   8 24.6623 9.56896   1
  -8   3   8 78.9736 15.8971   1
  -7   3   8 126.091 19.9496   1
  -6   3   8 88.6873 16.3959   1
  -5   3   8 550.855 30.8807   1
  -4   3   8 173.106 20.8267   1
  -3   3   8 130.877 17.1487   1
  -2   3   8 1691.15 43.7589   1
  -1   3   8 1716.58 44.7336   1
   0   3   8 1.23350 3.58556   1
   1   3   8 76.5532 10.3301   1
   2   3   8 20.2322 8.39741   1
   3   3   8 3.20838 9.38112   1
   4   3   8 240.619 46.9601   1
   5   3   8 339.975 57.8966   1
 -10   4   8 88.9249 27.7052   1
  -9   4   8 92.3521 18.1110   1
  -8   4   8 0.16927 5.47247   1
  -7   4   8 266.687 29.2092   1
  -6   4   8 9.99501 7.01361   1
  -5   4   8 104.556 25.4796   1
  -4   4   8 141.393 19.0258   1
  -3   4   8 142.324 18.5964   1
  -2   4   8 189.838 13.2346   1
  -1   4   8 178.050 15.9168   1
   0   4   8 13.0156 7.29677   1
   1   4   8 30.6661 8.87841   1
   2   4   8 355.970 42.1720   1
   3   4   8 35.2745 16.8181   1
   4   4   8 256.375 49.5027   1
   5   4   8 2.96630 14.2549   1
 -10   5   8 10.9616 14.0004   1
  -9   5   8 258.682 31.3433   1
  -8   5   8 43.6259 12.0304   1
  -7   5   8 4.43101 6.53547   1
  -6   5   8 99.6573 17.1903   1
  -5   5   8 1.52436 8.26198   1
  -4   5   8 51.2353 11.7209   1
  -3   5   8 39.7748 15.3875   1
  -2   5   8 228.331 21.2614   1
  -1   5   8 95.6988 16.5982   1
   0   5   8 333.507 25.4062   1
   1   5   8 91.6223 16.9782   1
   2   5   8 -1.1309 7.13418   1
   3   5   8 276.988 48.5872   1
   4   5   8 150.176 37.4226   1
 -10   6   8 129.496 32.4037   1
  -9   6   8 192.636 27.0727   1
  -8   6   8 26.6877 9.96629   1
  -7   6   8 135.777 21.9106   1
  -6   6   8 152.941 34.3863   1
  -5   6   8 101.190 26.9670   1
  -4   6   8 683.018 57.6887   1
  -3   6   8 44.2146 17.7786   1
  -2   6   8 85.6864 15.3081   1
  -1   6   8 48.9412 12.1539   1
   0   6   8 568.639 34.5239   1
   1   6   8 255.747 46.4868   1
   2   6   8 185.564 39.0900   1
   3   6   8 159.501 38.0603   1
   4   6   8 44.2572 21.6574   1
  -9   7   8 -13.166 11.8090   1
  -8   7   8 8.60670 12.4784   1
  -7   7   8 27.0875 16.5552   1
  -6   7   8 112.300 29.2551   1
  -5   7   8 222.270 40.3233   1
  -4   7   8 593.206 54.4216   1
  -3   7   8 5.19111 8.14148   1
  -2   7   8 111.064 28.8109   1
  -1   7   8 1178.78 53.3612   1
   0   7   8 446.694 31.9746   1
   1   7   8 18.8237 14.2100   1
   2   7   8 48.4850 22.0442   1
   3   7   8 8.27474 13.5349   1
  -8   8   8 69.7496 25.8413   1
  -7   8   8 84.8053 25.9070   1
  -6   8   8 74.4253 24.0336   1
  -5   8   8 19.1651 14.6085   1
  -4   8   8 -3.4607 7.68923   1
  -3   8   8 -9.9416 9.72235   1
  -2   8   8 -8.4456 8.08765   1
  -1   8   8 355.150 29.3061   1
   0   8   8 6.37608 7.82285   1
   1   8   8 -3.0452 9.36397   1
   2   8   8 176.236 41.4696   1
  -8   9   8 418.319 62.7069   1
  -7   9   8 -9.8641 9.79987   1
  -6   9   8 76.8588 25.2914   1
  -5   9   8 155.492 36.8048   1
  -4   9   8 4.85073 12.3470   1
  -3   9   8 2.16372 10.1478   1
  -2   9   8 5.59748 10.5509   1
  -1   9   8 44.5072 14.4603   1
   0   9   8 10.5805 9.45683   1
   1   9   8 142.499 37.2491   1
  -6  10   8 23.0168 15.1386   1
  -5  10   8 89.0574 28.7553   1
  -4  10   8 94.7048 29.6196   1
  -3  10   8 105.193 30.3125   1
  -2  10   8 -7.8150 10.6675   1
  -1  10   8 1.98529 12.4153   1
  -3 -11   9 159.493 45.8577   1
  -2 -11   9 11.7580 13.7767   1
  -1 -11   9 116.026 34.7910   1
   0 -11   9 104.514 32.6579   1
   1 -11   9 32.9674 18.9378   1
   2 -11   9 63.3997 23.8721   1
  -5 -10   9 389.176 72.4289   1
  -4 -10   9 7.48153 16.0251   1
  -3 -10   9 4.39824 14.9206   1
  -2 -10   9 45.8360 24.8062   1
  -1 -10   9 10.0073 13.7631   1
   0 -10   9 121.998 20.0770   1
   1 -10   9 77.3017 16.2049   1
   2 -10   9 17.7779 10.0331   1
   3 -10   9 30.5905 13.0434   1
   4 -10   9 123.836 27.6997   1
  -6  -9   9 69.0414 30.3290   1
  -5  -9   9 33.1898 23.3679   1
  -4  -9   9 51.6459 26.7746   1
  -3  -9   9 -10.882 8.06945   1
  -2  -9   9 16.5749 8.58946   1
  -1  -9   9 -3.4375 6.37402   1
   0  -9   9 58.8037 14.4516   1
   1  -9   9 1.80426 6.16679   1
   2  -9   9 206.634 26.0841   1
   3  -9   9 10.6063 9.65600   1
   4  -9   9 167.770 34.2532   1
  -5  -8   9 74.8955 22.6832   1
  -4  -8   9 248.507 40.2648   1
  -3  -8   9 142.165 28.6907   1
  -2  -8   9 99.3486 24.3296   1
  -1  -8   9 32.7473 14.9414   1
   0  -8   9 128.504 20.7104   1
   1  -8   9 23.6450 10.3007   1
   2  -8   9 142.302 22.3331   1
   3  -8   9 43.2336 17.2881   1
   4  -8   9 3.33465 8.97234   1
   5  -8   9 147.232 31.0433   1
  -7  -7   9 16.8611 15.8504   1
  -6  -7   9 22.0926 15.4296   1
  -5  -7   9 30.5982 15.0466   1
  -4  -7   9 276.184 40.6696   1
  -3  -7   9 227.401 37.2524   1
  -2  -7   9 212.649 35.2532   1
  -1  -7   9 79.3543 21.2956   1
   0  -7   9 273.377 30.8304   1
   1  -7   9 268.091 30.8325   1
   2  -7   9 37.1463 10.0096   1
   3  -7   9 190.818 33.7959   1
   4  -7   9 36.1656 16.0576   1
   5  -7   9 30.9006 15.0944   1
  -8  -6   9 190.089 40.8120   1
  -7  -6   9 15.2285 14.0166   1
  -6  -6   9 25.8714 13.3867   1
  -5  -6   9 324.095 36.4910   1
  -4  -6   9 95.5040 24.7947   1
  -3  -6   9 40.9143 16.2425   1
  -2  -6   9 9.91282 8.24810   1
  -1  -6   9 4.75325 6.11329   1
   0  -6   9 -0.3451 5.47584   1
   1  -6   9 253.651 29.4227   1
   2  -6   9 25.9766 11.7335   1
   3  -6   9 -1.1022 6.96997   1
   4  -6   9 372.618 39.4483   1
   5  -6   9 127.478 29.0232   1
   6  -6   9 24.2733 14.0729   1
  -9  -5   9 25.6803 22.6576   1
  -8  -5   9 51.6680 24.2666   1
  -7  -5   9 35.7685 19.0254   1
  -6  -5   9 -0.5737 8.33778   1
  -5  -5   9 200.300 33.2628   1
  -4  -5   9 57.2092 19.0271   1
  -3  -5   9 118.668 26.7098   1
  -2  -5   9 76.5672 19.4154   1
  -1  -5   9 2.45498 6.25835   1
   0  -5   9 101.604 22.8772   1
   1  -5   9 68.8236 18.0543   1
   2  -5   9 216.844 34.5904   1
   3  -5   9 68.3128 19.2211   1
   4  -5   9 65.0010 18.8761   1
   5  -5   9 89.2247 23.5729   1
   6  -5   9 201.681 39.8152   1
  -9  -4   9 148.525 33.5217   1
  -8  -4   9 -19.752 11.3953   1
  -7  -4   9 54.7571 21.4515   1
  -6  -4   9 9.76812 10.1871   1
  -5  -4   9 64.4604 19.8333   1
  -4  -4   9 8.39040 8.78405   1
  -3  -4   9 589.941 44.9322   1
  -2  -4   9 450.512 39.1310   1
  -1  -4   9 46.7092 15.3466   1
   0  -4   9 1057.21 61.6782   1
   1  -4   9 272.352 29.0285   1
   2  -4   9 73.5593 20.5615   1
   3  -4   9 5.45001 8.22464   1
   4  -4   9 0.09506 7.80891   1
   5  -4   9 30.2672 16.1952   1
   6  -4   9 192.459 38.4316   1
 -10  -3   9 25.1336 27.3936  -2
 -10  -3   9 25.1336 27.3936   1
  -9  -3   9 127.892 30.5652   1
  -8  -3   9 19.1040 13.4167   1
  -7  -3   9 106.617 27.3687   1
  -6  -3   9 24.4426 14.5499   1
  -5  -3   9 31.6805 13.8861   1
  -4  -3   9 504.433 41.6298   1
  -3  -3   9 638.802 46.8096   1
  -2  -3   9 700.412 48.4288   1
  -1  -3   9 4.87531 5.92419   1
   0  -3   9 202.029 31.2544   1
   1  -3   9 222.899 31.7013   1
   2  -3   9 41.5393 14.6659   1
   3  -3   9 209.210 34.1275   1
   4  -3   9 42.1410 16.1484   1
   5  -3   9 58.3308 19.5874   1
   6  -3   9 10.0839 10.6430   1
 -10  -2   9 34.7612 25.4475  -2
 -10  -2   9 34.7612 25.4475   1
  -9  -2   9 51.9255 23.9668  -2
  -9  -2   9 51.9255 23.9668   1
  -6  -2   9 128.301 28.7315   1
  -5  -2   9 49.9726 17.8354   1
  -4  -2   9 811.064 51.9801   1
  -3  -2   9 114.930 22.8489   1
  -2  -2   9 69.7576 17.3463   1
  -1  -2   9 199.731 32.3831   1
   0  -2   9 120.330 23.5968   1
   1  -2   9 26.8472 11.4373   1
   2  -2   9 21.6916 10.8626   1
   3  -2   9 -5.7051 7.49622   1
   4  -2   9 3.78357 6.19100   1
   5  -2   9 381.851 40.5241   1
   6  -2   9 11.0363 8.69767   1
 -10  -1   9 -6.2501 14.8839  -2
 -10  -1   9 -6.2501 14.8839   1
  -9  -1   9 -0.1525 13.4653  -2
  -9  -1   9 -0.1525 13.4653   1
  -8  -1   9 82.7795 19.8640  -2
  -8  -1   9 82.7795 19.8640   1
  -7  -1   9 139.889 29.3781   1
  -6  -1   9 426.252 42.1074   1
  -5  -1   9 49.4119 16.4843   1
  -4  -1   9 269.756 28.6048   1
  -3  -1   9 20.2001 7.52609   1
  -2  -1   9 31.4703 8.57147   1
  -1  -1   9 289.177 29.7404   1
   0  -1   9 124.768 24.5361   1
   1  -1   9 2.54104 4.88067   1
   2  -1   9 17.8838 7.70695   1
   3  -1   9 701.558 39.4317   1
   4  -1   9 14.9116 7.90317   1
   5  -1   9 126.208 22.4216   1
   6  -1   9 290.602 36.9448   1
 -10   0   9 6.58980 14.9500  -2
 -10   0   9 6.58980 14.9500   1
  -9   0   9 47.6055 22.2087  -2
  -9   0   9 47.6055 22.2087   1
  -8   0   9 234.301 35.4522  -2
  -8   0   9 234.301 35.4522   1
  -7   0   9 27.9899 9.38475   1
  -6   0   9 16.9638 11.6844   1
  -5   0   9 58.1875 12.8201   1
  -4   0   9 6.23554 4.67451   1
  -3   0   9 230.254 21.0970   1
  -2   0   9 303.281 21.7830   1
  -1   0   9 421.727 20.9638   1
   0   0   9 19.7734 6.07182   1
   1   0   9 657.459 27.7036   1
   2   0   9 480.143 30.1658   1
   3   0   9 240.895 28.0299   1
   4   0   9 66.3652 15.7574   1
   5   0   9 1.10551 7.46493   1
   6   0   9 327.024 37.9853   1
 -10   1   9 55.2987 25.9313  -2
 -10   1   9 55.2987 25.9313   1
  -9   1   9 57.9245 25.0448  -2
  -9   1   9 57.9245 25.0448   1
  -8   1   9 63.4563 23.7974  -2
  -8   1   9 63.4563 23.7974   1
  -7   1   9 24.9874 9.00740   1
  -6   1   9 64.0300 19.3035   1
  -5   1   9 175.517 21.7847   1
  -4   1   9 2.12596 4.56422   1
  -3   1   9 315.478 22.7531   1
  -2   1   9 71.6531 10.4575   1
  -1   1   9 1390.05 40.8539   1
   0   1   9 171.572 16.8266   1
   1   1   9 548.944 24.9943   1
   2   1   9 698.379 37.3518   1
   3   1   9 23.7322 8.78500   1
   4   1   9 203.149 27.2550   1
   5   1   9 24.4848 10.0818   1
  -9   2   9 -17.855 21.1164  -2
  -9   2   9 -17.855 21.1164   1
  -8   2   9 38.1530 22.5893  -2
  -8   2   9 38.1530 22.5893   1
  -7   2   9 315.189 25.8723   1
  -6   2   9 176.871 23.1137   1
  -5   2   9 76.6202 14.5333   1
  -4   2   9 58.4436 12.2221   1
  -3   2   9 489.228 29.1082   1
  -2   2   9 183.990 15.2803   1
  -1   2   9 23.9081 6.58167   1
   0   2   9 60.2981 10.5501   1
   1   2   9 17.9664 6.25909   1
   2   2   9 53.8184 12.0343   1
   3   2   9 1.89749 6.15196   1
   4   2   9 27.8873 19.4941   1
   5   2   9 67.7816 28.9273   1
 -10   3   9 57.2293 27.7213  -2
 -10   3   9 57.2293 27.7213   1
  -9   3   9 -6.9313 7.14162   1
  -8   3   9 41.1943 12.6793   1
  -7   3   9 184.634 23.9662   1
  -6   3   9 288.107 23.8516   1
  -5   3   9 380.607 27.5474   1
  -4   3   9 9.68339 6.66358   1
  -3   3   9 156.062 19.5973   1
  -2   3   9 643.230 26.4380   1
  -1   3   9 4.59282 3.78566   1
   0   3   9 21.4891 6.06499   1
   1   3   9 14.3544 7.87604   1
   2   3   9 1.09473 9.42109   1
   3   3   9 0.88568 9.75723   1
   4   3   9 343.316 61.4467   1
   5   3   9 9.29687 15.9722   1
 -10   4   9 45.4581 13.3780   1
  -9   4   9 9.52735 8.58088   1
  -8   4   9 361.802 30.0016   1
  -7   4   9 8.01177 7.48993   1
  -6   4   9 126.149 28.7365   1
  -5   4   9 10.8811 6.20767   1
  -4   4   9 9.09000 6.03576   1
  -3   4   9 49.3940 11.1565   1
  -2   4   9 726.707 28.0942   1
  -1   4   9 177.937 22.6144   1
   0   4   9 13.7707 6.48824   1
   1   4   9 271.975 35.5509   1
   2   4   9 237.165 44.8041   1
   3   4   9 185.991 41.5878   1
   4   4   9 80.9649 29.6150   1
 -10   5   9 -3.6741 8.68160   1
  -9   5   9 7.65328 11.2651   1
  -8   5   9 -3.2995 6.87570   1
  -7   5   9 14.5638 8.97616   1
  -6   5   9 35.7678 15.3978   1
  -5   5   9 47.2317 12.4864   1
  -4   5   9 15.8410 10.2598   1
  -3   5   9 113.660 29.9320   1
  -2   5   9 38.6321 16.6598   1
  -1   5   9 68.7706 14.2257   1
   0   5   9 44.2813 11.5463   1
   1   5   9 287.250 47.8643   1
   2   5   9 550.926 56.0801   1
   3   5   9 354.113 58.4029   1
   4   5   9 154.942 39.7966   1
  -9   6   9 13.6065 11.0079   1
  -8   6   9 112.916 20.8014   1
  -7   6   9 9.06925 11.7050   1
  -6   6   9 230.722 42.9684   1
  -5   6   9 166.858 35.4559   1
  -4   6   9 5.75739 10.0910   1
  -3   6   9 460.723 47.6191   1
  -2   6   9 18.5368 12.3857   1
  -1   6   9 122.351 19.6389   1
   0   6   9 36.5137 11.8237   1
   1   6   9 -6.1819 9.11453   1
   2   6   9 -2.5997 8.97221   1
   3   6   9 7.60855 11.7540   1
  -9   7   9 11.9538 14.1693   1
  -8   7   9 71.3340 24.9404   1
  -7   7   9 271.380 50.3877   1
  -6   7   9 309.677 50.8771   1
  -5   7   9 304.511 50.7036   1
  -4   7   9 25.8746 15.2648   1
  -3   7   9 165.363 36.7270   1
  -2   7   9 283.320 45.0263   1
  -1   7   9 312.020 26.8236   1
   0   7   9 -5.9827 6.33786   1
   1   7   9 101.840 29.3155   1
   2   7   9 23.3865 14.9596   1
  -8   8   9 50.7253 23.4590   1
  -7   8   9 646.614 65.0622   1
  -6   8   9 15.0177 15.7514   1
  -5   8   9 20.7069 15.8839   1
  -4   8   9 148.262 34.4679   1
  -3   8   9 10.4119 11.6016   1
  -2   8   9 86.2641 27.1053   1
  -1   8   9 91.3830 28.8226   1
   0   8   9 117.356 21.8019   1
   1   8   9 11.7966 13.7061   1
  -7   9   9 33.5477 19.1955   1
  -6   9   9 23.1274 18.5845   1
  -5   9   9 8.59707 13.5825   1
  -4   9   9 74.1780 25.0202   1
  -3   9   9 5.30633 12.3520   1
  -2   9   9 35.5739 18.4714   1
  -1   9   9 14.9242 13.9752   1
  -2 -11  10 23.9747 21.1043   1
  -1 -11  10 3.83364 13.0285   1
   0 -11  10 14.5117 14.8806   1
  -4 -10  10 39.9770 27.2739   1
  -3 -10  10 24.4490 24.0423   1
  -2 -10  10 2.83583 15.0033   1
  -1 -10  10 168.487 26.1436   1
   0 -10  10 517.473 37.3994   1
   1 -10  10 73.8571 16.3188   1
   2 -10  10 0.19669 7.93507   1
  -3  -9  10 47.4575 18.7933   1
  -2  -9  10 154.679 31.6307   1
  -1  -9  10 548.522 37.6725   1
   0  -9  10 175.753 24.8732   1
   1  -9  10 4.24328 7.52494   1
   2  -9  10 12.0680 9.69279   1
   3  -9  10 375.824 41.2228   1
  -6  -8  10 33.4105 19.3915   1
  -5  -8  10 252.651 41.3941   1
  -4  -8  10 233.585 39.3956   1
  -3  -8  10 25.2831 12.9826   1
  -2  -8  10 202.596 37.0643   1
  -1  -8  10 115.237 26.3167   1
   0  -8  10 72.0533 20.9931   1
   1  -8  10 203.249 26.7292   1
   2  -8  10 218.296 28.8096   1
   3  -8  10 48.3737 19.5660   1
   4  -8  10 26.2938 14.8143   1
  -7  -7  10 19.1889 16.1274   1
  -6  -7  10 3.50383 13.1606   1
  -5  -7  10 210.719 38.5937   1
  -4  -7  10 31.7450 15.7022   1
  -3  -7  10 46.9183 19.8123   1
  -2  -7  10 9.44001 11.2618   1
  -1  -7  10 2.48370 7.42698   1
   0  -7  10 10.0791 9.34256   1
   1  -7  10 8.68696 8.40609   1
   2  -7  10 154.252 21.7078   1
   3  -7  10 21.8070 13.1078   1
   4  -7  10 26.4961 14.9723   1
   5  -7  10 6.82871 11.9790   1
  -8  -6  10 92.6096 30.1525   1
  -7  -6  10 16.0355 13.1822   1
  -6  -6  10 332.282 39.4154   1
  -5  -6  10 179.014 34.4252   1
  -4  -6  10 -4.1927 6.84785   1
  -3  -6  10 53.1823 17.8545   1
  -2  -6  10 25.2296 13.0381   1
  -1  -6  10 14.4413 10.6458   1
   0  -6  10 362.490 37.3188   1
   1  -6  10 449.227 41.4108   1
   2  -6  10 38.5800 14.5939   1
   3  -6  10 59.7623 19.5439   1
   4  -6  10 352.934 40.2760   1
   5  -6  10 82.1722 23.9490   1
  -8  -5  10 10.0557 14.7550   1
  -7  -5  10 30.5402 17.2284   1
  -6  -5  10 380.603 40.7199   1
  -5  -5  10 314.259 36.9241   1
  -4  -5  10 51.9886 19.1182   1
  -3  -5  10 7.55486 9.98288   1
  -2  -5  10 152.589 30.6343   1
  -1  -5  10 273.542 42.6247   1
   0  -5  10 388.001 37.6293   1
   1  -5  10 51.3005 18.3802   1
   2  -5  10 33.0565 13.0371   1
   3  -5  10 231.655 38.1189   1
   4  -5  10 280.936 43.5928   1
   5  -5  10 350.511 41.7028   1
  -9  -4  10 6.38691 16.0088   1
  -8  -4  10 50.3295 22.0962   1
  -7  -4  10 3.86305 12.2498   1
  -6  -4  10 33.4571 19.2517   1
  -5  -4  10 7.42043 10.0328   1
  -4  -4  10 429.487 40.9822   1
  -3  -4  10 19.0545 11.3310   1
  -2  -4  10 20.7205 10.1210   1
  -1  -4  10 782.927 55.4155   1
   0  -4  10 118.694 26.3358   1
   1  -4  10 31.5193 13.6390   1
   2  -4  10 85.2750 21.9414   1
   3  -4  10 181.249 32.4472   1
   4  -4  10 12.3364 10.1167   1
   5  -4  10 104.695 28.2539   1
  -8  -3  10 265.169 49.1789   1
  -7  -3  10 11.2804 11.2186   1
  -6  -3  10 2.54454 9.36453   1
  -5  -3  10 -2.6822 5.70745   1
  -4  -3  10 467.371 42.6683   1
  -3  -3  10 14.0110 10.6040   1
  -2  -3  10 79.0829 20.0648   1
  -1  -3  10 104.696 24.3359   1
   0  -3  10 4.49104 8.48584   1
   1  -3  10 0.51621 8.18681   1
   2  -3  10 4.42621 8.55691   1
   3  -3  10 27.5997 13.3333   1
   4  -3  10 -2.6420 6.14910   1
   5  -3  10 4.53349 10.3869   1
  -9  -2  10 175.968 39.6193   1
  -7  -2  10 24.9697 15.0602   1
  -6  -2  10 77.0726 23.7818   1
  -5  -2  10 747.409 53.8930   1
  -4  -2  10 134.920 29.2722   1
  -3  -2  10 45.1874 15.2871   1
  -2  -2  10 -2.5725 5.26727   1
  -1  -2  10 48.0226 17.4984   1
   0  -2  10 7.14698 8.54609   1
   1  -2  10 549.431 44.8594   1
   2  -2  10 53.6745 17.5835   1
   3  -2  10 3.08879 10.3479   1
   4  -2  10 762.040 57.2049   1
   5  -2  10 66.5770 21.8038   1
 -10  -1  10 17.8216 15.2679  -2
 -10  -1  10 17.8216 15.2679   1
  -9  -1  10 -12.980 11.5330  -2
  -9  -1  10 -12.980 11.5330   1
  -8  -1  10 4.09650 10.6989   1
  -7  -1  10 39.9511 18.8053   1
  -6  -1  10 109.516 27.3277   1
  -5  -1  10 364.028 36.8810   1
  -4  -1  10 1.59073 6.13184   1
  -3  -1  10 184.463 31.3136   1
  -2  -1  10 70.6926 19.8705   1
  -1  -1  10 85.3384 21.0889   1
   0  -1  10 223.409 33.6091   1
   1  -1  10 317.963 24.9762   1
   2  -1  10 21.4515 8.84141   1
   3  -1  10 12.0514 7.71178   1
   4  -1  10 485.922 35.8546   1
   5  -1  10 109.129 21.7282   1
 -10   0  10 -8.1042 23.1544  -2
 -10   0  10 -8.1042 23.1544   1
  -9   0  10 34.6809 23.2896  -2
  -9   0  10 34.6809 23.2896   1
  -8   0  10 178.745 36.5994   1
  -7   0  10 -3.7264 6.55059   1
  -6   0  10 105.583 18.6369   1
  -5   0  10 6.56242 5.56245   1
  -4   0  10 32.1646 10.0401   1
  -3   0  10 438.195 28.0967   1
  -2   0  10 -6.7699 4.04499   1
  -1   0  10 71.8546 14.2928   1
   0   0  10 1117.52 39.0706   1
   1   0  10 87.5437 16.2502   1
   2   0  10 46.6940 12.7938   1
   3   0  10 330.788 34.5316   1
   4   0  10 13.5055 9.00862   1
   5   0  10 22.8987 11.1699   1
 -10   1  10 -6.2619 22.1917  -2
 -10   1  10 -6.2619 22.1917   1
  -9   1  10 45.1569 24.8263  -2
  -9   1  10 45.1569 24.8263   1
  -8   1  10 236.335 29.3847   1
  -7   1  10 168.266 33.1756   1
  -6   1  10 -4.3120 4.59689   1
  -5   1  10 14.8861 7.85397   1
  -4   1  10 285.916 23.0364   1
  -3   1  10 233.919 25.0696   1
  -2   1  10 276.343 17.5453   1
  -1   1  10 4.91588 4.02629   1
   0   1  10 281.766 18.4219   1
   1   1  10 50.5859 12.8444   1
   2   1  10 25.2945 10.3592   1
   3   1  10 244.996 29.0062   1
   4   1  10 2.32237 7.61188   1
   5   1  10 1.20892 13.1252   1
 -10   2  10 4.77591 26.3754  -2
 -10   2  10 4.77591 26.3754   1
  -9   2  10 62.6919 27.8235  -2
  -9   2  10 62.6919 27.8235   1
  -8   2  10 666.850 40.6836   1
  -7   2  10 247.854 44.3034   1
  -6   2  10 49.5302 13.2907   1
  -5   2  10 276.582 29.5225   1
  -4   2  10 1178.44 50.0301   1
  -3   2  10 130.264 18.5690   1
  -2   2  10 27.3307 7.05472   1
  -1   2  10 164.902 17.1396   1
   0   2  10 14.8124 6.27914   1
   1   2  10 13.5914 7.59837   1
   2   2  10 190.076 24.6661   1
   3   2  10 70.0372 27.5991   1
   4   2  10 13.4509 15.3751   1
 -10   3  10 152.731 37.0968  -2
 -10   3  10 152.731 37.0968   1
  -9   3  10 4.64692 9.00065   1
  -8   3  10 61.2045 14.9018   1
  -7   3  10 -5.5236 7.06405   1
  -6   3  10 29.1354 10.8280   1
  -5   3  10 192.820 24.6205   1
  -4   3  10 152.165 20.6896   1
  -3   3  10 71.2305 14.7548   1
  -2   3  10 6.76699 6.31552   1
  -1   3  10 51.6690 9.88687   1
   0   3  10 18.1029 7.36405   1
   1   3  10 84.4416 25.9625   1
   2   3  10 46.7222 21.8933   1
   3   3  10 115.945 35.1077   1
   4   3  10 18.5425 16.6099   1
 -10   4  10 0.66559 9.10575   1
  -9   4  10 43.6747 13.9536   1
  -8   4  10 33.6800 11.8586   1
  -7   4  10 13.3343 13.1243   1
  -6   4  10 17.4955 9.70815   1
  -5   4  10 10.4829 7.32062   1
  -4   4  10 54.5653 12.4786   1
  -3   4  10 264.429 24.0148   1
  -2   4  10 153.953 33.0301   1
  -1   4  10 17.5818 7.65174   1
   0   4  10 123.126 19.7585   1
   1   4  10 305.356 50.8138   1
   2   4  10 5.49990 12.2417   1
   3   4  10 37.0212 19.6386   1
  -9   5  10 88.9152 19.8022   1
  -8   5  10 -3.8273 8.14285   1
  -7   5  10 141.354 34.1281   1
  -6   5  10 16.5724 9.41209   1
  -5   5  10 8.35156 10.8484   1
  -4   5  10 124.840 32.3625   1
  -3   5  10 340.580 41.0147   1
  -2   5  10 46.1058 18.9141   1
  -1   5  10 237.138 28.5053   1
   0   5  10 100.985 18.9280   1
   1   5  10 151.218 34.5865   1
   2   5  10 191.156 42.7612   1
   3   5  10 35.4391 21.1246   1
  -9   6  10 20.8003 14.6292   1
  -8   6  10 34.6208 18.7329   1
  -7   6  10 482.180 54.3789   1
  -6   6  10 -5.7066 7.92566   1
  -5   6  10 152.227 37.4676   1
  -4   6  10 523.976 53.6735   1
  -3   6  10 159.801 34.9638   1
  -2   6  10 3.33916 8.86106   1
  -1   6  10 7.01461 10.6615   1
   0   6  10 154.887 28.4981   1
   1   6  10 1.90788 10.3609   1
   2   6  10 127.447 35.3838   1
  -8   7  10 38.8611 21.0529   1
  -7   7  10 123.177 33.2593   1
  -6   7  10 41.5984 21.4676   1
  -5   7  10 9.87345 14.0648   1
  -4   7  10 66.3923 23.7447   1
  -3   7  10 48.6798 19.7031   1
  -2   7  10 158.079 34.6930   1
  -1   7  10 18.0477 14.1629   1
   0   7  10 2.65490 10.8987   1
   1   7  10 22.0784 17.5686   1
  -7   8  10 -10.357 11.1367   1
  -6   8  10 -0.8795 11.4964   1
  -5   8  10 7.68783 14.0510   1
  -4   8  10 -0.8826 13.3373   1
  -3   8  10 13.3760 13.2835   1
  -2   8  10 269.396 48.4464   1
  -1   8  10 70.2986 23.2272   1
  -5   9  10 4.44898 13.1944   1
  -4   9  10 6.10821 14.5448   1
  -3   9  10 158.370 39.1274   1
  -3 -10  11 -3.2798 14.2220   1
  -2 -10  11 8.73174 11.8608   1
  -1 -10  11 94.2036 20.1320   1
   0 -10  11 14.4860 9.76701   1
   1 -10  11 8.95031 9.84071   1
  -4  -9  11 55.7463 22.4866   1
  -3  -9  11 156.039 32.4585   1
  -2  -9  11 201.305 36.2040   1
  -1  -9  11 90.9684 24.3120   1
   0  -9  11 4.41791 7.75754   1
   1  -9  11 5.34254 9.08036   1
   2  -9  11 123.843 28.1944   1
  -6  -8  11 98.3693 26.3198   1
  -5  -8  11 142.384 32.1946   1
  -4  -8  11 316.085 47.9760   1
  -3  -8  11 228.591 40.2698   1
  -2  -8  11 345.323 39.8600   1
  -1  -8  11 5.45653 8.86819   1
   0  -8  11 72.0383 21.5235   1
   1  -8  11 37.4805 12.5660   1
   2  -8  11 108.036 26.2196   1
   3  -8  11 80.9371 23.3423   1
  -7  -7  11 40.9301 21.1167   1
  -6  -7  11 -16.570 8.69339   1
  -5  -7  11 7.95137 12.6123   1
  -4  -7  11 0.40882 9.18468   1
  -3  -7  11 -0.5730 7.68454   1
  -2  -7  11 2.13012 10.3441   1
  -1  -7  11 36.2717 15.7007   1
   0  -7  11 18.6380 12.1563   1
   1  -7  11 177.189 33.0194   1
   2  -7  11 79.9613 23.2929   1
   3  -7  11 114.772 29.0900   1
   4  -7  11 14.5088 13.3561   1
  -8  -6  11 12.9825 14.5379   1
  -7  -6  11 18.2778 15.8721   1
  -6  -6  11 72.0327 25.1048   1
  -5  -6  11 36.6212 18.7050   1
  -4  -6  11 137.137 30.2331   1
  -3  -6  11 132.892 28.6404   1
  -2  -6  11 43.3663 19.4228   1
  -1  -6  11 73.7902 20.4900   1
   0  -6  11 499.324 45.9672   1
   1  -6  11 45.3689 16.9384   1
   2  -6  11 37.3584 17.1069   1
   3  -6  11 189.852 36.5256   1
   4  -6  11 49.9224 19.8575   1
  -8  -5  11 -13.378 10.5511   1
  -7  -5  11 56.8132 21.4393   1
  -6  -5  11 520.498 50.1460   1
  -5  -5  11 109.303 27.0200   1
  -4  -5  11 166.042 33.8004   1
  -3  -5  11 194.371 35.2286   1
  -2  -5  11 233.785 38.8581   1
  -1  -5  11 709.558 55.0936   1
   0  -5  11 15.3574 9.74036   1
   1  -5  11 2.99197 6.67970   1
   2  -5  11 15.8948 11.1067   1
   3  -5  11 167.190 33.0372   1
   4  -5  11 168.386 34.8898   1
  -9  -4  11 22.4359 20.6568   1
  -8  -4  11 6.54624 16.3011   1
  -7  -4  11 53.1176 22.5369   1
  -6  -4  11 81.3277 22.7901   1
  -5  -4  11 321.333 47.0239   1
  -4  -4  11 31.8116 13.9260   1
  -3  -4  11 519.540 45.9839   1
  -2  -4  11 633.083 51.1567   1
  -1  -4  11 476.358 44.4957   1
   0  -4  11 142.971 29.2197   1
   1  -4  11 28.7184 14.7098   1
   2  -4  11 403.223 40.8110   1
   3  -4  11 70.7597 22.7878   1
   4  -4  11 270.866 44.0702   1
   5  -4  11 174.687 36.4219   1
  -9  -3  11 6.26697 16.3486   1
  -8  -3  11 14.6474 15.3015   1
  -7  -3  11 223.990 42.2308   1
  -6  -3  11 -4.3893 8.24523   1
  -5  -3  11 54.5663 19.6485   1
  -4  -3  11 223.183 38.7971   1
  -3  -3  11 0.43569 6.30837   1
  -2  -3  11 36.7539 14.0165   1
  -1  -3  11 7.63931 10.0345   1
   0  -3  11 27.7373 13.5018   1
   1  -3  11 3.76350 8.27486   1
   2  -3  11 284.161 42.7513   1
   3  -3  11 -0.9638 9.83382   1
   4  -3  11 87.7670 24.7793   1
   5  -3  11 70.3178 24.3026   1
  -9  -2  11 174.925 41.8872   1
  -8  -2  11 53.2406 22.4257   1
  -7  -2  11 44.7884 18.7919   1
  -6  -2  11 73.6033 22.5338   1
  -5  -2  11 93.3801 24.4676   1
  -4  -2  11 2.45454 6.22495   1
  -3  -2  11 226.884 36.8216   1
  -2  -2  11 33.6696 13.2565   1
  -1  -2  11 22.0881 12.2209   1
   0  -2  11 278.433 42.5515   1
   1  -2  11 218.920 35.7165   1
   2  -2  11 12.0547 9.34208   1
   3  -2  11 160.412 32.7194   1
   4  -2  11 139.521 31.7729   1
   5  -2  11 204.280 40.1548   1
  -8  -1  11 0.86438 12.2999   1
  -7  -1  11 -9.4132 8.49862   1
  -6  -1  11 371.537 40.4222   1
  -5  -1  11 541.745 46.6894   1
  -4  -1  11 284.971 32.9377   1
  -3  -1  11 29.8122 14.6071   1
  -2  -1  11 154.418 31.6272   1
  -1  -1  11 95.4344 23.7536   1
   0  -1  11 676.136 51.4175   1
   1  -1  11 -1.9373 7.78299   1
   2  -1  11 -0.9459 5.60684   1
   3  -1  11 242.929 31.1033   1
   4  -1  11 84.7011 18.2122   1
  -8   0  11 3.93868 14.5789   1
  -7   0  11 12.9355 9.01134   1
  -6   0  11 195.549 25.6370   1
  -5   0  11 172.794 21.4973   1
  -4   0  11 306.045 28.9628   1
  -3   0  11 45.3955 11.2140   1
  -2   0  11 610.134 35.3763   1
  -1   0  11 1200.92 51.7174   1
   0   0  11 200.618 20.5859   1
   1   0  11 357.353 27.6061   1
   2   0  11 265.206 27.3390   1
   3   0  11 260.175 31.8221   1
   4   0  11 7.16608 9.63367   1
  -9   1  11 46.4074 21.5461   1
  -8   1  11 27.7914 11.3072   1
  -7   1  11 75.7307 16.9589   1
  -6   1  11 25.4532 10.1265   1
  -5   1  11 9.68349 6.71366   1
  -4   1  11 5.27007 5.90148   1
  -3   1  11 203.129 25.2608   1
  -2   1  11 29.9598 9.79914   1
  -1   1  11 222.716 20.9988   1
   0   1  11 18.7852 6.91148   1
   1   1  11 -2.5905 6.54207   1
   2   1  11 79.4885 17.9069   1
   3   1  11 141.184 23.4940   1
   4   1  11 0.60190 11.5978   1
 -10   2  11 67.3133 17.3252   1
  -9   2  11 208.361 30.0711   1
  -8   2  11 354.705 44.0353   1
  -7   2  11 7.66673 7.30438   1
  -6   2  11 106.161 19.9634   1
  -5   2  11 347.220 29.8629   1
  -4   2  11 31.2667 10.3850   1
  -3   2  11 21.7026 8.64941   1
  -2   2  11 33.6344 10.5323   1
  -1   2  11 18.5197 6.88631   1
   0   2  11 4.64683 5.37360   1
   1   2  11 121.199 20.1647   1
   2   2  11 71.1244 30.3765   1
   3   2  11 8.41484 15.7998   1
  -9   3  11 13.4989 11.3068   1
  -8   3  11 -6.2049 9.12145   1
  -7   3  11 -8.4556 6.76271   1
  -6   3  11 44.3371 13.6225   1
  -5   3  11 686.011 40.0252   1
  -4   3  11 323.183 26.3066   1
  -3   3  11 633.869 36.4416   1
  -2   3  11 65.3886 14.6800   1
  -1   3  11 20.6964 8.07759   1
   0   3  11 238.313 29.7953   1
   1   3  11 90.7915 28.6052   1
   2   3  11 25.9436 17.0552   1
   3   3  11 -2.2003 12.2540   1
  -9   4  11 44.8803 15.0507   1
  -8   4  11 126.182 33.1839   1
  -7   4  11 9.75861 9.43693   1
  -6   4  11 91.5034 18.2355   1
  -5   4  11 110.420 19.3033   1
  -4   4  11 172.730 23.5266   1
  -3   4  11 59.8119 20.9112   1
  -2   4  11 258.537 43.7981   1
  -1   4  11 157.796 33.2990   1
   0   4  11 570.478 56.5247   1
   1   4  11 0.23145 11.6109   1
   2   4  11 213.755 49.1614   1
  -9   5  11 127.838 23.9828   1
  -8   5  11 56.7643 17.5837   1
  -7   5  11 74.4603 18.9597   1
  -6   5  11 55.3289 20.6762   1
  -5   5  11 -3.7373 8.65329   1
  -4   5  11 0.60580 10.0790   1
  -3   5  11 41.5649 20.1567   1
  -2   5  11 11.5578 13.5710   1
  -1   5  11 42.3457 17.8119   1
   0   5  11 46.1205 18.7755   1
   1   5  11 -0.8020 10.5465   1
   2   5  11 3.33601 12.4651   1
  -8   6  11 408.039 62.7726   1
  -7   6  11 23.1793 16.1897   1
  -6   6  11 133.075 34.8407   1
  -5   6  11 126.607 33.5704   1
  -4   6  11 186.381 39.9496   1
  -3   6  11 40.0817 18.3645   1
  -2   6  11 59.6981 22.9626   1
  -1   6  11 8.35690 13.3926   1
   0   6  11 33.7190 16.2396   1
   1   6  11 112.780 34.5514   1
  -7   7  11 32.2621 20.0469   1
  -6   7  11 10.0749 13.3110   1
  -5   7  11 25.2613 18.6065   1
  -4   7  11 399.928 50.6606   1
  -3   7  11 138.018 34.2246   1
  -2   7  11 213.868 41.6642   1
  -1   7  11 130.058 33.2785   1
  -6   8  11 -9.6310 11.9668   1
  -5   8  11 -1.2185 13.0940   1
  -4   8  11 18.4654 17.0767   1
  -3   8  11 236.143 47.2002   1
  -2   8  11 13.0071 15.9615   1
  -4  -9  12 351.230 52.5592   1
  -3  -9  12 -7.1177 10.0756   1
  -2  -9  12 25.3664 14.5814   1
  -1  -9  12 58.8075 21.1179   1
   0  -9  12 11.6368 8.86211   1
   1  -9  12 19.2641 11.7809   1
  -5  -8  12 51.3269 20.2882   1
  -4  -8  12 86.1952 26.6492   1
  -3  -8  12 65.0980 23.2559   1
  -2  -8  12 45.6805 17.8456   1
  -1  -8  12 0.86962 10.5647   1
   0  -8  12 99.9962 24.9830   1
   1  -8  12 24.1920 15.3940   1
   2  -8  12 41.5319 17.0546   1
  -6  -7  12 8.04237 15.4782   1
  -5  -7  12 27.0918 18.2850   1
  -4  -7  12 1.99573 10.1954   1
  -3  -7  12 129.012 32.4795   1
  -2  -7  12 184.338 37.5187   1
  -1  -7  12 3.34109 10.4783   1
   0  -7  12 78.7753 22.1942   1
   1  -7  12 458.749 46.6760   1
   2  -7  12 75.2820 23.5958   1
   3  -7  12 8.67386 10.8833   1
  -7  -6  12 9.86427 15.3915   1
  -6  -6  12 -11.268 8.66391   1
  -5  -6  12 15.0861 16.4710   1
  -4  -6  12 67.8067 23.7303   1
  -3  -6  12 23.7682 13.6147   1
  -2  -6  12 -0.3886 9.70507   1
  -1  -6  12 51.8641 18.8020   1
   0  -6  12 441.965 44.7915   1
   1  -6  12 450.516 46.1367   1
   2  -6  12 220.771 38.1416   1
   3  -6  12 2.73316 11.1375   1
  -8  -5  12 17.4980 16.4793   1
  -7  -5  12 162.421 36.4077   1
  -6  -5  12 40.3803 19.2976   1
  -5  -5  12 13.7807 11.5600   1
  -4  -5  12 112.477 27.3767   1
  -3  -5  12 239.129 42.2914   1
  -2  -5  12 -3.4198 6.22470   1
  -1  -5  12 -1.4748 7.27682   1
   0  -5  12 187.467 36.3340   1
   1  -5  12 17.0145 11.8803   1
   2  -5  12 72.4992 23.2903   1
   3  -5  12 -4.5921 10.1396   1
  -8  -4  12 16.6270 16.4360   1
  -7  -4  12 74.3547 24.3731   1
  -6  -4  12 73.7813 24.3822   1
  -5  -4  12 162.431 35.2339   1
  -4  -4  12 366.552 40.8128   1
  -3  -4  12 293.862 45.6296   1
  -2  -4  12 420.333 42.5594   1
  -1  -4  12 5.81496 9.88633   1
   0  -4  12 -2.5493 8.70875   1
   1  -4  12 -4.1947 8.03650   1
   2  -4  12 105.009 27.6008   1
   3  -4  12 95.0322 28.6938   1
   4  -4  12 271.674 46.7729   1
  -9  -3  12 87.1772 31.3299   1
  -8  -3  12 321.362 51.2958   1
  -7  -3  12 133.094 31.6656   1
  -6  -3  12 3.36502 8.72865   1
  -5  -3  12 -7.7546 6.64112   1
  -4  -3  12 81.8251 24.0325   1
  -3  -3  12 10.2259 9.85370   1
  -2  -3  12 346.845 38.6984   1
  -1  -3  12 2.25095 7.31711   1
   0  -3  12 7.83119 10.4413   1
   1  -3  12 371.253 41.1824   1
   2  -3  12 343.392 48.2284   1
   3  -3  12 117.826 31.9576   1
   4  -3  12 -3.0507 10.3273   1
  -9  -2  12 14.8710 17.8104   1
  -8  -2  12 51.7471 22.8809   1
  -7  -2  12 45.7618 22.1823   1
  -6  -2  12 125.766 29.0994   1
  -5  -2  12 2.49431 8.80449   1
  -4  -2  12 10.5550 10.0739   1
  -3  -2  12 -10.739 4.97774   1
  -2  -2  12 -1.9268 8.61819   1
  -1  -2  12 1.10449 8.01081   1
   0  -2  12 -2.8744 9.58772   1
   1  -2  12 427.900 43.2917   1
   2  -2  12 140.588 32.6943   1
   3  -2  12 110.898 26.6752   1
   4  -2  12 166.853 33.8151   1
  -9  -1  12 40.0922 21.2859   1
  -8  -1  12 110.306 31.2952   1
  -7  -1  12 20.8164 14.6944   1
  -6  -1  12 395.741 42.1517   1
  -5  -1  12 99.6977 27.4724   1
  -4  -1  12 8.64827 8.89549   1
  -3  -1  12 259.773 39.6909   1
  -2  -1  12 5.44877 9.34384   1
  -1  -1  12 -0.0703 7.54374   1
   0  -1  12 1.39404 8.91023   1
   1  -1  12 34.4222 15.3665   1
   2  -1  12 32.7823 16.0238   1
   3  -1  12 30.0394 14.7310   1
  -9   0  12 -12.918 10.9258   1
  -8   0  12 21.0522 18.1067   1
  -7   0  12 310.305 49.8019   1
  -6   0  12 204.896 26.5243   1
  -5   0  12 58.4506 15.0766   1
  -4   0  12 6.56665 6.77956   1
  -3   0  12 500.887 34.0888   1
  -2   0  12 367.777 29.1394   1
  -1   0  12 155.834 23.6076   1
   0   0  12 46.9318 17.0272   1
   1   0  12 15.2092 8.79322   1
   2   0  12 111.826 22.1513   1
   3   0  12 41.1899 14.5078   1
  -9   1  12 32.6871 20.5598   1
  -8   1  12 550.602 41.0105   1
  -7   1  12 474.838 36.3527   1
  -6   1  12 0.94813 7.45151   1
  -5   1  12 11.0587 8.09259   1
  -4   1  12 257.877 29.3419   1
  -3   1  12 16.3320 7.53285   1
  -2   1  12 183.454 25.3701   1
  -1   1  12 78.5442 13.6598   1
   0   1  12 10.5428 8.58532   1
   1   1  12 2.82229 8.37907   1
   2   1  12 553.798 39.1471   1
   3   1  12 139.973 39.5141   1
  -9   2  12 9.61672 10.2697   1
  -8   2  12 17.3278 12.1283   1
  -7   2  12 76.6604 17.5542   1
  -6   2  12 4.01397 7.77718   1
  -5   2  12 7.40685 7.80726   1
  -4   2  12 126.209 20.6795   1
  -3   2  12 128.701 22.0039   1
  -2   2  12 41.2796 12.6624   1
  -1   2  12 11.0100 7.76924   1
   0   2  12 45.0711 12.0716   1
   1   2  12 5.16350 14.5273   1
   2   2  12 232.991 52.0984   1
  -9   3  12 64.9046 17.8594   1
  -8   3  12 7.03488 10.3107   1
  -7   3  12 60.4248 16.5905   1
  -6   3  12 110.087 20.9236   1
  -5   3  12 331.144 31.1020   1
  -4   3  12 422.196 31.9562   1
  -3   3  12 6.99723 7.29072   1
  -2   3  12 108.827 30.9034   1
  -1   3  12 85.6769 25.2557   1
   0   3  12 23.5072 16.2143   1
   1   3  12 39.9510 20.2621   1
   2   3  12 -5.5156 12.7711   1
  -9   4  12 16.1734 12.5693   1
  -8   4  12 16.0850 11.9587   1
  -7   4  12 -1.2887 9.10638   1
  -6   4  12 449.214 34.6738   1
  -5   4  12 212.431 28.3497   1
  -4   4  12 274.477 50.4369   1
  -3   4  12 269.132 48.5926   1
  -2   4  12 154.709 36.1102   1
  -1   4  12 288.829 46.4341   1
   0   4  12 51.3537 22.1836   1
   1   4  12 120.359 33.6661   1
  -8   5  12 -2.3254 10.2568   1
  -7   5  12 293.695 54.2558   1
  -6   5  12 242.218 49.3670   1
  -5   5  12 48.9935 22.4967   1
  -4   5  12 9.86369 11.3986   1
  -3   5  12 199.577 40.4204   1
  -2   5  12 64.3957 22.9127   1
  -1   5  12 184.941 37.7657   1
  -7   6  12 31.9441 19.8581   1
  -6   6  12 22.8913 17.2137   1
  -5   6  12 7.99432 14.1808   1
  -4   6  12 17.0838 15.9208   1
  -3   6  12 48.8399 22.5652   1
  -2   6  12 21.2731 12.7181   1
  -6   7  12 5.19267 13.0741   1
  -5   7  12 469.222 57.1924   1
  -4   7  12 126.109 35.2846   1
  -3   7  12 118.555 34.4036   1
  -2   7  12 59.3906 23.7022   1
  -4  -8  13 12.2006 16.0590   1
  -3  -8  13 -3.2955 10.7014   1
  -2  -8  13 169.023 36.8911   1
  -1  -8  13 45.2570 19.6221   1
   0  -8  13 108.299 26.9462   1
  -5  -7  13 -3.4707 12.4569   1
  -4  -7  13 8.17221 11.0182   1
  -3  -7  13 225.438 42.4708   1
  -2  -7  13 -1.1279 10.6416   1
  -1  -7  13 125.019 31.3927   1
   0  -7  13 425.188 46.4811   1
   1  -7  13 22.0171 12.5835   1
  -6  -6  13 49.2649 22.0239   1
  -5  -6  13 5.41909 14.1512   1
  -4  -6  13 145.601 34.6327   1
  -3  -6  13 117.156 31.2762   1
  -2  -6  13 -3.6209 9.13708   1
  -1  -6  13 23.5715 14.0826   1
   0  -6  13 371.283 42.7223   1
   1  -6  13 1.94002 9.20977   1
   2  -6  13 24.1742 14.4288   1
  -7  -5  13 79.0681 29.4691   1
  -6  -5  13 139.827 35.3535   1
  -5  -5  13 291.806 48.1326   1
  -4  -5  13 463.589 48.1432   1
  -3  -5  13 86.7635 27.0553   1
  -2  -5  13 160.397 38.7918   1
  -1  -5  13 122.323 30.4976   1
   0  -5  13 16.7283 11.9505   1
   1  -5  13 84.4523 25.9979   1
   2  -5  13 75.0963 24.6154   1
  -8  -4  13 9.98521 14.9151   1
  -7  -4  13 15.4867 15.3314   1
  -6  -4  13 7.01841 12.7574   1
  -5  -4  13 21.2138 13.7870   1
  -4  -4  13 54.7306 20.6217   1
  -3  -4  13 11.9723 9.47513   1
  -2  -4  13 7.84821 10.4234   1
  -1  -4  13 238.728 41.7866   1
   0  -4  13 4.48631 10.9241   1
   1  -4  13 163.568 36.5026   1
   2  -4  13 7.44502 10.6268   1
  -8  -3  13 49.8340 22.7655   1
  -7  -3  13 46.5969 20.2581   1
  -6  -3  13 27.0473 16.8473   1
  -5  -3  13 9.34733 10.0782   1
  -4  -3  13 22.5111 14.2730   1
  -3  -3  13 253.402 46.9757   1
  -2  -3  13 127.091 31.8197   1
  -1  -3  13 -2.7453 8.63066   1
   0  -3  13 44.2997 18.0152   1
   1  -3  13 402.219 44.7030   1
   2  -3  13 -4.6749 8.60709   1
   3  -3  13 5.22123 10.0909   1
  -8  -2  13 117.867 31.9804   1
  -7  -2  13 141.330 33.3376   1
  -6  -2  13 7.55651 11.8782   1
  -5  -2  13 170.371 34.2952   1
  -4  -2  13 68.2179 21.9174   1
  -3  -2  13 50.5217 19.1427   1
  -2  -2  13 75.2306 23.9279   1
  -1  -2  13 -0.9444 9.30751   1
   0  -2  13 334.482 39.2846   1
   1  -2  13 375.274 52.6485   1
   2  -2  13 31.8542 15.9079   1
   3  -2  13 56.3552 20.9134   1
  -8  -1  13 49.6414 21.7485   1
  -7  -1  13 184.114 38.6316   1
  -6  -1  13 -3.1080 8.63658   1
  -5  -1  13 18.1588 12.8485   1
  -4  -1  13 353.820 39.7991   1
  -3  -1  13 38.7620 16.5986   1
  -2  -1  13 95.8419 27.5212   1
  -1  -1  13 54.5313 19.4487   1
   0  -1  13 188.648 35.3743   1
   1  -1  13 13.0028 11.9332   1
   2  -1  13 85.9401 24.1371   1
  -9   0  13 51.7731 25.3245   1
  -8   0  13 18.2363 16.6273   1
  -7   0  13 10.6053 13.2373   1
  -6   0  13 23.4012 15.0072   1
  -5   0  13 37.9515 12.2348   1
  -4   0  13 128.417 22.2155   1
  -3   0  13 40.0614 12.4004   1
  -2   0  13 21.3244 13.2672   1
  -1   0  13 3.67392 10.9309   1
   0   0  13 73.7184 24.1395   1
   1   0  13 4.14635 11.2964   1
   2   0  13 27.4664 12.8560   1
  -8   1  13 122.813 23.6054   1
  -7   1  13 5.97432 8.96731   1
  -6   1  13 9.16678 7.71045   1
  -5   1  13 -3.0165 6.64394   1
  -4   1  13 4.65940 7.80691   1
  -3   1  13 7.60786 8.35638   1
  -2   1  13 459.276 33.6005   1
  -1   1  13 1.16220 7.92062   1
   0   1  13 39.7400 13.1631   1
   1   1  13 591.877 40.3423   1
   2   1  13 93.5973 32.9853   1
  -8   2  13 121.801 23.7377   1
  -7   2  13 45.6433 15.1594   1
  -6   2  13 258.177 30.6729   1
  -5   2  13 74.7928 17.2887   1
  -4   2  13 73.0958 16.6419   1
  -3   2  13 364.532 30.1412   1
  -2   2  13 36.2710 12.4117   1
  -1   2  13 13.4366 10.0639   1
   0   2  13 38.7090 20.1773   1
   1   2  13 422.418 69.0002   1
  -8   3  13 6.70798 10.4665   1
  -7   3  13 39.6764 13.8292   1
  -6   3  13 472.804 37.6131   1
  -5   3  13 47.8245 13.7017   1
  -4   3  13 167.080 24.1765   1
  -3   3  13 287.885 49.6772   1
  -2   3  13 35.6514 17.7088   1
  -1   3  13 11.9119 13.0964   1
   1   3  13 16.7411 16.1882   1
  -8   4  13 34.7952 14.5878   1
  -7   4  13 171.332 27.0388   1
  -6   4  13 11.9865 12.5672   1
  -5   4  13 9.09749 12.3342   1
  -4   4  13 4.13875 12.9119   1
  -3   4  13 78.6984 28.9351   1
  -2   4  13 -1.8091 11.5967   1
  -7   5  13 245.329 50.9848   1
  -6   5  13 14.1263 16.4535   1
  -5   5  13 12.7055 14.3527   1
  -4   5  13 15.0637 19.0897   1
  -3   5  13 7.62877 14.8899   1
  -2   5  13 39.9771 21.0209   1
  -5   6  13 -2.6706 14.4442   1
  -4   6  13 66.0177 26.7796   1
  -3   6  13 -3.6866 13.3524   1
  -4  -7  14 0.39167 14.8164   1
  -3  -7  14 70.9276 26.2460   1
  -2  -7  14 315.113 49.8826   1
  -1  -7  14 132.822 31.6197   1
  -5  -6  14 3.89502 12.1006   1
  -4  -6  14 5.65810 11.3244   1
  -3  -6  14 40.4038 17.7471   1
  -2  -6  14 46.4539 19.7545   1
  -1  -6  14 9.56979 13.9519   1
   0  -6  14 20.9620 15.5226   1
  -6  -5  14 45.1012 20.7933   1
  -5  -5  14 111.992 27.8313   1
  -4  -5  14 10.0810 12.0370   1
  -3  -5  14 80.9377 25.4937   1
  -2  -5  14 35.0235 16.9397   1
  -1  -5  14 49.1948 20.4764   1
   0  -5  14 10.2887 15.0301   1
   1  -5  14 248.690 42.5982   1
  -7  -4  14 36.0621 20.9079   1
  -6  -4  14 17.4576 16.0825   1
  -5  -4  14 96.4035 26.5535   1
  -4  -4  14 51.6111 20.1809   1
  -3  -4  14 2.95715 10.6590   1
  -2  -4  14 399.351 46.3388   1
  -1  -4  14 372.115 43.8013   1
   0  -4  14 357.370 54.0208   1
   1  -4  14 95.8015 27.5962   1
  -7  -3  14 -6.7568 10.6476   1
  -6  -3  14 20.5850 15.5418   1
  -5  -3  14 7.25582 10.7734   1
  -4  -3  14 -12.435 9.48309   1
  -3  -3  14 -13.225 8.76212   1
  -2  -3  14 224.517 42.7399   1
  -1  -3  14 170.205 35.2635   1
   0  -3  14 279.100 46.0048   1
   1  -3  14 61.6136 22.8410   1
  -7  -2  14 66.7104 24.0167   1
  -6  -2  14 197.833 39.4221   1
  -5  -2  14 66.1738 25.0941   1
  -4  -2  14 6.77795 10.5744   1
  -3  -2  14 -16.911 8.43479   1
  -2  -2  14 17.6789 12.9948   1
  -1  -2  14 15.6503 12.7423   1
   0  -2  14 14.0422 16.0610   1
   1  -2  14 -11.979 9.65456   1
  -8  -1  14 133.856 33.9235   1
  -7  -1  14 1.02942 10.4122   1
  -6  -1  14 47.5464 20.6582   1
  -5  -1  14 59.1476 20.8761   1
  -4  -1  14 101.913 29.3103   1
  -3  -1  14 -1.8861 9.97133   1
  -2  -1  14 -2.4090 12.0349   1
  -1  -1  14 8.70857 12.5715   1
   0  -1  14 19.3377 15.0664   1
   1  -1  14 98.5453 27.8740   1
  -8   0  14 3.44087 14.2100   1
  -7   0  14 128.414 31.6566   1
  -6   0  14 7.10151 13.0940   1
  -5   0  14 24.0136 14.9375   1
  -4   0  14 146.389 34.3397   1
  -3   0  14 4.55171 12.6101   1
  -2   0  14 -0.1740 10.4934   1
  -1   0  14 633.590 56.8613   1
   0   0  14 147.950 34.6464   1
   1   0  14 154.582 33.8450   1
  -8   1  14 -16.816 7.95178   1
  -7   1  14 102.292 20.6662   1
  -6   1  14 9.57603 10.5112   1
  -5   1  14 27.3292 12.5837   1
  -4   1  14 -3.4261 8.05015   1
  -3   1  14 137.920 23.9225   1
  -2   1  14 -5.1781 8.81588   1
  -1   1  14 278.359 45.0238   1
   0   1  14 273.503 45.0555   1
  -7   2  14 68.4759 18.2103   1
  -6   2  14 0.90552 7.85882   1
  -5   2  14 371.411 40.0738   1
  -4   2  14 60.7155 16.4285   1
  -3   2  14 47.8275 15.0320   1
  -2   2  14 125.177 22.7111   1
  -7   3  14 257.007 33.9623   1
  -6   3  14 -4.2236 9.35656   1
  -5   3  14 159.926 25.5978   1
  -4   3  14 268.984 53.4000   1
  -3   3  14 10.2792 15.5714   1
  -2   3  14 30.6596 20.7258   1
  -6   4  14 131.634 39.3183   1
  -5   4  14 3.42239 17.2763   1
  -4   4  14 105.096 33.5470   1
  -3   4  14 3.86442 15.9056   1
  -2   4  14 2.94666 13.0569   1
  -4  -5  15 28.4850 16.5265   1
  -3  -5  15 -13.957 10.0693   1
  -2  -5  15 4.13069 12.6192   1
  -1  -5  15 -1.1667 12.2081   1
  -5  -4  15 258.001 49.8077   1
  -4  -4  15 18.9978 12.7059   1
  -3  -4  15 48.5876 20.1137   1
  -2  -4  15 337.791 52.3287   1
  -1  -4  15 36.3004 18.4315   1
  -6  -3  15 198.350 39.5905   1
  -5  -3  15 4.95761 9.74870   1
  -4  -3  15 4.78932 10.2556   1
  -3  -3  15 210.568 43.2423   1
  -2  -3  15 365.780 53.5314   1
  -1  -3  15 267.195 49.1062   1
  -6  -2  15 25.0040 15.3615   1
  -5  -2  15 44.5078 21.0491   1
  -4  -2  15 118.197 30.4051   1
  -3  -2  15 123.556 31.7122   1
  -2  -2  15 1.98417 13.9879   1
  -1  -2  15 34.0005 19.7068   1
   0  -2  15 18.4987 14.8863   1
  -6  -1  15 11.3585 11.4119   1
  -5  -1  15 74.8829 26.4535   1
  -4  -1  15 15.4964 14.1305   1
  -3  -1  15 1.59176 10.6949   1
  -2  -1  15 14.1743 12.9424   1
  -1  -1  15 -16.076 10.6806   1
  -6   0  15 9.10917 13.8440   1
  -5   0  15 305.114 49.8177   1
  -4   0  15 120.377 31.6315   1
  -3   0  15 6.01117 13.6224   1
  -2   0  15 380.222 55.7341   1
  -1   0  15 213.033 40.1682   1
  -6   1  15 129.472 23.5695   1
  -5   1  15 141.376 25.6169   1
  -4   1  15 -0.3014 8.43932   1
  -3   1  15 56.9849 16.2629   1
  -2   1  15 478.240 50.7168   1
  -6   2  15 368.035 40.5605   1
  -5   2  15 4.25302 8.88609   1
  -4   2  15 145.911 25.0611   1
  -3   2  15 138.757 37.1065   1
  -2   2  15 24.7111 20.1691   1
   0   0   0    0.00    0.00   0
;
_shelx_hkl_checksum     20493
_shelx_res_file
;
    4.res created by SHELXL-2014/7
TITL 4_a.res in P-1
REM Old TITL 4 in P-1 #2
REM SHELXT solution in P-1
REM R1 0.112, Rweak 0.007, Alpha 0.038, Orientation as input
REM Formula found by SHELXT: C24 N4 O Na10 Co2
CELL 0.71073 8.8839 10.5908 12.7001 96.75 108.934 99.147
ZERR 1 0.0018 0.0021 0.0032 0.042 0.03 0.03
LATT 1
SFAC C H Co N Na O Si
UNIT 24 72 2 4 2 1 8
L.S. 8
PLAN  5
SIZE 0.2 0.24 0.3
TEMP -173
FREE Na1 C6
FREE Na1 H3a
FREE Si1 Na1
FREE Si2 Na1
FREE Co1 Na1
BOND $H
MORE -1
CONF
fmap 2
acta
REM <olex2.extras>
REM <HklSrc "%.\\twin5.hkl">
REM </olex2.extras>
WGHT    0.057700
BASF   0.11641
FVAR       0.60480
CO1   3    0.612386    0.482077    0.645300    11.00000    0.01374    0.01322 =
         0.01115    0.00027    0.00139    0.00224
SI1   7    0.406556    0.251444    0.706551    11.00000    0.01887    0.01669 =
         0.01770    0.00300    0.00774    0.00361
SI2   7    0.713149    0.213573    0.660988    11.00000    0.01490    0.01653 =
         0.01766    0.00320    0.00408    0.00371
SI3   7    0.943646    0.685495    0.748961    11.00000    0.01415    0.01799 =
         0.01375    0.00067    0.00147    0.00213
SI4   7    0.680613    0.709939    0.845381    11.00000    0.01528    0.01696 =
         0.01401   -0.00140    0.00335    0.00066
NA1   5    0.418492    0.276791    0.441874    11.00000    0.02676    0.01756 =
         0.01707    0.00271    0.00184    0.00301
O1    6    0.500000    0.500000    0.500000    10.50000    0.02245    0.01662 =
         0.01368    0.00122    0.00335    0.00177
N1    4    0.562137    0.296723    0.656999    11.00000    0.01530    0.01742 =
         0.01473    0.00057    0.00438    0.00138
N2    4    0.742370    0.652784    0.736468    11.00000    0.01475    0.01997 =
         0.01181    0.00160    0.00250    0.00362
C1    1    0.304547    0.389125    0.723025    11.00000    0.02445    0.02027 =
         0.02824   -0.00427    0.01154    0.00182
AFIX 137
H1A   2    0.281151    0.427779    0.654554    11.00000   -1.50000
H1B   2    0.376205    0.454966    0.788385    11.00000   -1.50000
H1C   2    0.202561    0.357140    0.734811    11.00000   -1.50000
AFIX   0
C2    1    0.470705    0.192810    0.844013    11.00000    0.04367    0.02763 =
         0.03011    0.00974    0.01986    0.01137
AFIX 137
H2A   2    0.507435    0.111270    0.833620    11.00000   -1.50000
H2B   2    0.378415    0.178022    0.870497    11.00000   -1.50000
H2C   2    0.559965    0.258334    0.900137    11.00000   -1.50000
AFIX   0
C3    1    0.241810    0.120468    0.601821    11.00000    0.02763    0.02399 =
         0.03797   -0.00696    0.01728    0.00150
AFIX 137
H3A   2    0.198912    0.151367    0.530390    11.00000   -1.50000
H3B   2    0.154032    0.097880    0.631522    11.00000   -1.50000
H3C   2    0.286099    0.043476    0.588635    11.00000   -1.50000
AFIX   0
C4    1    0.650169    0.035088    0.656133    11.00000    0.02842    0.02268 =
         0.03025    0.00799    0.01286    0.01144
AFIX 137
H4A   2    0.626918    0.021186    0.724723    11.00000   -1.50000
H4B   2    0.738299   -0.007965    0.651659    11.00000   -1.50000
H4C   2    0.552317   -0.001400    0.589475    11.00000   -1.50000
AFIX   0
C5    1    0.897391    0.272069    0.791371    11.00000    0.02339    0.03158 =
         0.02193    0.00059    0.00186    0.00880
AFIX 137
H5A   2    0.942419    0.363838    0.795047    11.00000   -1.50000
H5B   2    0.979123    0.220557    0.789322    11.00000   -1.50000
H5C   2    0.867387    0.262533    0.858217    11.00000   -1.50000
AFIX   0
C6    1    0.772040    0.229448    0.533446    11.00000    0.02505    0.01843 =
         0.02086   -0.00229    0.00201    0.00574
AFIX 137
H6A   2    0.687233    0.174478    0.466319    11.00000   -1.50000
H6B   2    0.875376    0.201850    0.544136    11.00000   -1.50000
H6C   2    0.784307    0.320318    0.523185    11.00000   -1.50000
AFIX   0
C7    1    0.970243    0.585256    0.627684    11.00000    0.02064    0.02236 =
         0.02690   -0.00030    0.00857    0.00277
AFIX 137
H7A   2    0.965959    0.495274    0.639852    11.00000   -1.50000
H7B   2    1.075774    0.620478    0.622187    11.00000   -1.50000
H7C   2    0.882953    0.587407    0.557365    11.00000   -1.50000
AFIX   0
C8    1    1.083359    0.652542    0.884092    11.00000    0.02123    0.03119 =
         0.01887    0.00239    0.00320    0.00579
AFIX 137
H8A   2    1.107356    0.727108    0.944812    11.00000   -1.50000
H8B   2    1.184860    0.638541    0.874409    11.00000   -1.50000
H8C   2    1.031006    0.574723    0.903802    11.00000   -1.50000
AFIX   0
C9    1    1.021633    0.858788    0.742510    11.00000    0.01756    0.02491 =
         0.02732   -0.00358    0.00810   -0.00261
AFIX 137
H9A   2    0.958893    0.878833    0.669684    11.00000   -1.50000
H9B   2    1.136700    0.871193    0.750339    11.00000   -1.50000
H9C   2    1.010024    0.916817    0.804139    11.00000   -1.50000
AFIX   0
C10   1    0.682728    0.592348    0.943822    11.00000    0.02413    0.02228 =
         0.02272    0.00014    0.00643    0.00153
AFIX 137
H10A  2    0.637957    0.503906    0.900030    11.00000   -1.50000
H10B  2    0.616476    0.613052    0.989323    11.00000   -1.50000
H10C  2    0.794864    0.598245    0.993884    11.00000   -1.50000
AFIX   0
C11   1    0.472397    0.742030    0.784789    11.00000    0.02658    0.01768 =
         0.02707    0.00468    0.00933    0.00523
AFIX 137
H11A  2    0.478002    0.820281    0.750811    11.00000   -1.50000
H11B  2    0.426911    0.755044    0.844996    11.00000   -1.50000
H11C  2    0.402688    0.667654    0.726669    11.00000   -1.50000
AFIX   0
C12   1    0.807897    0.868499    0.934445    11.00000    0.02442    0.02230 =
         0.02281   -0.00251    0.01176    0.00177
AFIX 137
H12A  2    0.920175    0.858805    0.969964    11.00000   -1.50000
H12B  2    0.764178    0.894780    0.993277    11.00000   -1.50000
H12C  2    0.806036    0.934996    0.886764    11.00000   -1.50000
AFIX   0
HKLF 5
REM  4_a.res in P-1
REM R1 =  0.0646 for    3107 Fo > 4sig(Fo)  and  0.0910 for all    4421 data
REM    200 parameters refined using      0 restraints
END
WGHT      0.0738      0.0000
REM Highest difference peak  1.075,  deepest hole -0.541,  1-sigma level  0.152
Q1    1   0.6386  0.3827  0.6627  11.00000  0.05    1.07
Q2    1   0.6100  0.4769  0.5639  11.00000  0.05    0.95
Q3    1   0.5089  0.4014  0.6196  11.00000  0.05    0.89
Q4    1   0.4433  0.1772  0.7597  11.00000  0.05    0.77
Q5    1   0.9719  0.6769  0.8273  11.00000  0.05    0.76
;
_shelx_res_checksum     34005
