# Supplementary material for: Crystal structure of the inverse crown ether tetra­kis­[μ2-bis­(tri­methyl­sil­yl)amido]-μ4-oxido-dicobalt(II)disodium, [Co2Na2{μ2-N(SiMe3)2}4](μ4-O)
Source: Acta Crystallogr E Crystallogr Commun. 2016 May 4;72(Pt 6):780–4. doi: 10.1107/S2056989016006861 (PMC4908559; doi:10.1107/S2056989016006861)
Supplement: Supplementary file 2 [file e-72-00780-Isup2.hkl]

data_I                                                                          
_shelx_title ' 4_a.res in P-1'                                                  
_shelx_refln_list_code          4                                               
_shelx_F_calc_maximum      130.24                                               
_exptl_crystal_F_000       440.00                                               
_reflns_d_resolution_high  0.7968                                               
                                                                                
loop_                                                                           
 _space_group_symop_operation_xyz                                               
 'x, y, z'                                                                      
 '-x, -y, -z'                                                                   
                                                                                
_cell_length_a     8.8839                                                       
_cell_length_b    10.5908                                                       
_cell_length_c    12.7001                                                       
_cell_angle_alpha  96.750                                                       
_cell_angle_beta  108.934                                                       
_cell_angle_gamma  99.147                                                       
                                                                                
_shelx_F_squared_multiplier     1.000                                           
                                                                                
loop_                                                                           
 _refln_index_h                                                                 
 _refln_index_k                                                                 
 _refln_index_l                                                                 
 _refln_F_squared_calc                                                          
 _refln_F_squared_meas                                                          
 _refln_F_squared_sigma                                                         
 _refln_observed_status                                                         
   1   0   0       5808.33       9175.97       231.22 o                         
   2   0   0        184.01        183.08        14.88 o                         
   3   0   0       3635.24       3649.38        99.32 o                         
   4   0   0        261.48        218.13        29.01 o                         
   5   0   0        283.94        303.96        38.30 o                         
   6   0   0        913.27        844.25        59.26 o                         
   7   0   0         31.98         51.70        20.36 o                         
   8   0   0         57.24         69.92        29.15 o                         
   9   0   0        501.76        441.41        92.60 o                         
  10   0   0        271.55        293.69        83.86 o                         
 -10   1   0          9.35          1.99        28.94 o                         
  -9   1   0         55.59         45.34        31.28 o                         
  -8   1   0          4.08         35.05        22.19 o                         
  -7   1   0        249.34        289.55        48.93 o                         
  -6   1   0       1225.70       1039.87        65.46 o                         
  -5   1   0        129.60        148.10        28.64 o                         
  -4   1   0       1367.03       1315.44        85.19 o                         
  -3   1   0        459.33        318.15        34.13 o                         
  -2   1   0       4273.43       5329.08       112.17 o                         
  -1   1   0       4087.12       5641.97       109.42 o                         
   0   1   0       5871.14       7806.93       212.85 o                         
   1   1   0          1.81          7.78         3.65 o                         
   2   1   0         86.10         77.80        13.37 o                         
   3   1   0       2312.29       2181.74        73.93 o                         
   4   1   0       1000.72        902.80        50.94 o                         
   5   1   0        364.55        411.50        48.01 o                         
   6   1   0         22.35         26.73        16.59 o                         
   7   1   0          6.30          9.74        15.84 o                         
   8   1   0        204.94        292.22        54.37 o                         
   9   1   0        794.33       1060.13        90.95 o                         
  10   1   0        426.09        388.23        90.57 o                         
 -10   2   0         32.31         31.51        37.93 o                         
  -9   2   0         89.36         24.63        35.77 o                         
  -8   2   0        518.16        519.49        70.48 o                         
  -7   2   0       1820.61       1593.52        91.14 o                         
  -6   2   0        605.23        618.12        50.18 o                         
  -5   2   0        486.94        470.30        49.03 o                         
  -4   2   0       5610.14       5555.08       112.14 o                         
  -3   2   0        755.48        930.85        39.66 o                         
  -2   2   0        278.61        297.79        19.71 o                         
  -1   2   0        752.62        924.16        31.76 o                         
   0   2   0       5983.09       6804.28       210.95 o                         
   1   2   0        554.51        676.26        25.80 o                         
   2   2   0        451.62        503.41        27.28 o                         
   3   2   0          3.90          8.28         6.47 o                         
   4   2   0        257.59        326.51        25.85 o                         
   5   2   0       1327.72       1297.64        71.50 o                         
   6   2   0         90.36        129.20        30.79 o                         
   7   2   0         11.08          3.85        17.23 o                         
   8   2   0       1847.94       2135.08       119.85 o                         
   9   2   0        107.18        133.43        43.37 o                         
 -10   3   0        554.62        626.79       118.91 o                         
  -9   3   0        723.44        711.23       117.25 o                         
  -8   3   0       1809.71       1835.10       150.81 o                         
  -7   3   0         64.36         73.34        35.68 o                         
  -6   3   0        823.71        731.48        78.92 o                         
  -5   3   0        333.27        294.04        27.04 o                         
  -4   3   0        445.90        433.61        30.49 o                         
  -3   3   0       2725.15       2747.53        84.08 o                         
  -2   3   0       2005.41       2051.24        64.93 o                         
  -1   3   0       3123.84       3556.75        86.61 o                         
   0   3   0         47.42         23.06        12.15 o                         
   1   3   0        237.64        132.73        31.03 o                         
   2   3   0       1563.33       1552.66        53.78 o                         
   3   3   0       3180.30       3430.44        86.66 o                         
   4   3   0         20.82         28.06        10.53 o                         
   5   3   0       1543.05       1530.50        80.36 o                         
   6   3   0        405.22        412.53        56.14 o                         
   7   3   0        139.05        205.62        44.75 o                         
   8   3   0        387.18        540.40        74.16 o                         
   9   3   0         58.58         78.93        36.08 o                         
 -10   4   0        188.88        228.03        81.36 o                         
  -9   4   0        554.71        558.14       113.02 o                         
  -8   4   0        869.63        991.11       142.80 o                         
  -7   4   0         24.13         39.22        31.19 o                         
  -6   4   0        138.21        149.37        26.15 o                         
  -5   4   0       1186.27       1246.07        61.84 o                         
  -4   4   0        600.30        615.83        40.42 o                         
  -3   4   0        198.80        170.98        25.71 o                         
  -2   4   0         31.84         38.35        11.17 o                         
  -1   4   0       2833.51       3178.96        84.00 o                         
   0   4   0       4446.42       4301.55       183.90 o                         
   1   4   0      14161.78      15068.54       463.57 o                         
   2   4   0       1598.48       1524.70        55.32 o                         
   3   4   0        199.01        181.45        24.14 o                         
   4   4   0       3591.41       3475.30        97.43 o                         
   5   4   0        158.02        224.30        36.32 o                         
   6   4   0        707.66        730.52        64.81 o                         
   7   4   0         79.93        123.26        33.15 o                         
   8   4   0         55.45         43.03        46.12 o                         
   9   4   0         64.86         27.21        49.09 o                         
 -10   5   0        200.62        170.77        74.42 o                         
  -9   5   0         17.88         15.10        32.61 o                         
  -8   5   0         47.72         22.17        31.05 o                         
  -7   5   0        417.80        416.91        84.50 o                         
  -6   5   0        127.13        144.44        29.14 o                         
  -5   5   0       1051.48        932.17        55.85 o                         
  -4   5   0        838.33        848.51        50.83 o                         
  -3   5   0         94.96        142.28        24.93 o                         
  -2   5   0       1235.38       1280.48        55.17 o                         
  -1   5   0         10.17          2.36         9.78 o                         
   0   5   0       2848.15       2824.93       156.11 o                         
   1   5   0       1896.61       1874.92       124.26 o                         
   2   5   0        630.11        554.45        65.27 o                         
   3   5   0        457.81        442.93        36.28 o                         
   4   5   0       1278.10       1267.99        56.69 o                         
   5   5   0        502.05        647.99       119.21 o                         
   6   5   0        312.03        420.52        95.23 o                         
   7   5   0         65.66         72.47        49.39 o                         
   8   5   0         20.75        -16.52        37.70 o                         
 -10   6   0        121.76        159.36        72.78 o                         
  -9   6   0         16.48         70.12        43.70 o                         
  -8   6   0        100.59        107.95        45.92 o                         
  -7   6   0       1597.34       1786.18       142.20 o                         
  -6   6   0         49.01         46.04        18.63 o                         
  -5   6   0         18.68         18.77        11.81 o                         
  -4   6   0       1261.61       1206.73        65.19 o                         
  -3   6   0        861.43        984.57        56.39 o                         
  -2   6   0          6.22          2.96         6.88 o                         
  -1   6   0        407.11        321.61        62.45 o                         
   0   6   0        101.44         89.07        36.52 o                         
   1   6   0        824.41        752.84        83.43 o                         
   2   6   0        206.75        239.40        57.71 o                         
   3   6   0        140.99        109.05        40.54 o                         
   4   6   0        274.65        275.36        48.33 o                         
   5   6   0        136.09         87.14        50.36 o                         
   6   6   0        112.57         74.44        47.93 o                         
   7   6   0          1.99         49.62        40.90 o                         
   8   6   0         44.90         70.03        54.80 o                         
  -9   7   0       1013.31       1194.46       137.34 o                         
  -8   7   0       1559.14       1541.92       143.92 o                         
  -7   7   0        710.81        935.23       127.91 o                         
  -6   7   0          1.26        -11.15        11.45 o                         
  -5   7   0        246.98        257.34        39.98 o                         
  -4   7   0        468.34        495.03        53.47 o                         
  -3   7   0        405.11        504.14        41.69 o                         
  -2   7   0       3719.96       3908.35       119.94 o                         
  -1   7   0        158.41        184.06        52.77 o                         
   0   7   0          1.14         -9.93        14.43 o                         
   1   7   0       1256.14       1068.08       109.42 o                         
   2   7   0        839.50        842.62        97.79 o                         
   3   7   0        296.23        373.14        81.79 o                         
   4   7   0        271.06        264.87        71.12 o                         
   5   7   0        198.12        145.24        64.31 o                         
   6   7   0        395.08        368.08       104.28 o                         
   7   7   0        220.33        176.86        75.63 o                         
  -9   8   0        470.76        724.70       129.98 o                         
  -8   8   0       1337.55       1571.19       146.96 o                         
  -7   8   0          5.78         19.33        31.06 o                         
  -6   8   0         88.57        127.91        30.22 o                         
  -5   8   0        522.50        526.60        61.74 o                         
  -4   8   0         78.16         77.04        23.97 o                         
  -3   8   0         15.07         -2.62        14.76 o                         
  -2   8   0       1353.96       1309.71       125.62 o                         
  -1   8   0        102.43        125.08        50.47 o                         
   0   8   0        509.69        597.27       107.14 o                         
   1   8   0       3836.16       3829.31       231.75 o                         
   2   8   0       1064.88       1094.97       118.40 o                         
   3   8   0        151.01        199.89        61.18 o                         
   4   8   0        480.01        535.94       102.94 o                         
   5   8   0        825.07       1007.09       169.25 o                         
   6   8   0        113.01        111.75        66.74 o                         
  -9   9   0        167.84        222.59        76.60 o                         
  -8   9   0         22.69          0.33        36.59 o                         
  -7   9   0         76.41        119.50        47.97 o                         
  -6   9   0        609.74        696.48       114.40 o                         
  -5   9   0         17.16         23.65        28.46 o                         
  -4   9   0         32.10         35.79        31.13 o                         
  -3   9   0        909.51       1065.96       119.85 o                         
  -2   9   0         62.00         64.73        42.04 o                         
  -1   9   0        265.25        339.33        82.79 o                         
   0   9   0        274.37        305.06        78.23 o                         
   1   9   0       1422.56       1340.37       139.55 o                         
   2   9   0        322.42        416.12       102.83 o                         
   3   9   0        152.09        199.34        68.26 o                         
   4   9   0       1351.35       1495.91       147.04 o                         
   5   9   0        128.11         51.41        48.96 o                         
  -6  10   0       1036.76       1106.73       120.97 o                         
  -5  10   0        182.48        295.55        77.75 o                         
  -4  10   0          4.37         -8.53        16.88 o                         
  -3  10   0       1385.00       1579.54       153.90 o                         
  -2  10   0          1.59        -16.06        19.31 o                         
  -1  10   0         27.83         15.72        28.69 o                         
   0  10   0        358.22        594.92       121.97 o                         
   1  10   0         37.89         32.06        36.46 o                         
   2  10   0         73.42        123.00        55.19 o                         
   3  10   0         21.86         32.30        35.23 o                         
   5  10   0        121.69        116.00        75.96 o                         
  -7  11   0        984.25       1039.73       175.64 o                         
  -6  11   0        195.97        260.18        73.43 o                         
  -5  11   0          1.80        -13.58        24.34 o                         
  -4  11   0         56.74         12.44        60.65 o                         
  -3  11   0        751.63        876.41       145.96 o                         
  -2  11   0        676.63        797.06       129.61 o                         
  -1  11   0        440.31        591.77       122.16 o                         
   0  11   0        268.46        392.05       101.19 o                         
   1  11   0          2.80         -2.73        27.75 o                         
   2  11   0        342.30        294.90        88.63 o                         
   3  11   0         17.17          0.81        35.58 o                         
  -6  12   0          5.82         39.15        52.67 o                         
  -5  12   0        148.11         73.96        62.90 o                         
  -4  12   0        547.47        467.70       104.39 o                         
  -3  12   0         36.64        -46.00        56.03 o                         
  -2  12   0        169.36         33.73        56.90 o                         
  -1  12   0        138.02        170.70        74.38 o                         
   0  12   0         21.15        160.68        66.47 o                         
   1  12   0        135.40        214.67        81.48 o                         
   2  12   0       1311.75       1329.84       165.21 o                         
  -3  13   0         73.78        -58.66        58.66 o                         
  -2  13   0         88.76        144.07        80.33 o                         
  -1  13   0         21.07         31.69        52.79 o                         
   1 -13   1        113.20        150.86        93.37 o                         
   2 -13   1         78.00        132.23        70.12 o                         
   3 -13   1          0.73         22.46        53.86 o                         
  -2 -12   1         66.38        167.63        70.93 o                         
  -1 -12   1        262.61        208.12        78.74 o                         
   0 -12   1         55.06         86.63        74.79 o                         
   1 -12   1        394.81        472.40       108.53 o                         
   2 -12   1        214.54        327.66        94.01 o                         
   3 -12   1          3.32        -24.13        55.00 o                         
   4 -12   1         68.43          4.65        58.98 o                         
   5 -12   1         21.10          5.65        55.82 o                         
   6 -12   1        578.72        623.94       109.29 o                         
  -4 -11   1         24.22         44.20        52.45 o                         
  -3 -11   1        218.84        341.41        95.89 o                         
  -2 -11   1        255.75        421.86       111.33 o                         
  -1 -11   1        197.52        255.25        79.92 o                         
   0 -11   1         47.65         68.13        46.70 o                         
   1 -11   1        994.21        973.72       143.33 o                         
   2 -11   1        270.74        358.99        99.03 o                         
   3 -11   1        432.47        455.43        99.45 o                         
   4 -11   1        101.36         74.34        41.25 o                         
   5 -11   1          5.09         26.63        38.58 o                         
   6 -11   1        239.31        312.15        83.70 o                         
  -5 -10   1        105.27        226.59        88.60 o                         
  -4 -10   1         26.38        -11.71        37.53 o                         
  -3 -10   1       1008.48        943.55       150.21 o                         
  -2 -10   1        107.36        128.54        60.45 o                         
  -1 -10   1        481.67        571.87       118.36 o                         
   0 -10   1         55.64         66.22        41.97 o                         
   1 -10   1        163.64        197.82        69.40 o                         
   2 -10   1       1256.37       1329.52       143.69 o                         
   3 -10   1        442.20        471.04       107.53 o                         
   4 -10   1        460.95        472.37        98.39 o                         
   5 -10   1        180.85        133.94        49.09 o                         
   6 -10   1        321.59        328.15        79.47 o                         
  -6  -9   1        256.98        270.76       100.51 o                         
  -5  -9   1        171.80        183.24        80.54 o                         
  -4  -9   1        617.36        592.43       116.11 o                         
  -3  -9   1       1819.01       1860.61       169.38 o                         
  -2  -9   1        491.24        539.85       110.97 o                         
  -1  -9   1          7.72          0.67        21.92 o                         
   0  -9   1        540.29        513.79       102.52 o                         
   1  -9   1          1.75         -9.90        14.91 o                         
   2  -9   1         11.03         28.86        27.44 o                         
   3  -9   1         15.22         23.91        24.75 o                         
   4  -9   1          0.04         23.67        19.63 o                         
   5  -9   1        576.04        727.83        82.49 o                         
   6  -9   1        787.24        821.59        75.13 o                         
   7  -9   1         64.44        127.64        51.97 o                         
   8  -9   1          0.20         -6.21        35.80 o                         
  -7  -8   1        247.86        373.94       114.65 o                         
  -6  -8   1        262.54        306.18        95.50 o                         
  -5  -8   1         95.71        153.59        73.14 o                         
  -4  -8   1        438.39        471.84        96.59 o                         
  -3  -8   1        266.44        256.95        70.86 o                         
  -2  -8   1        420.50        594.29       113.01 o                         
  -1  -8   1          6.94         20.73        22.53 o                         
   0  -8   1        151.41        158.83        55.57 o                         
   1  -8   1          2.02         11.30        18.26 o                         
   2  -8   1         61.40         80.86        36.04 o                         
   3  -8   1         90.74        108.43        27.08 o                         
   4  -8   1        768.52        837.10        61.75 o                         
   5  -8   1         57.26         69.55        21.63 o                         
   6  -8   1          1.49         -6.53        13.39 o                         
   7  -8   1       1409.04       1345.46       129.34 o                         
   8  -8   1        182.04        263.48        76.64 o                         
   9  -8   1        162.72        170.91        69.63 o                         
  -7  -7   1        452.11        352.98       102.17 o                         
  -6  -7   1        163.01        238.05        82.99 o                         
  -5  -7   1        230.83        194.96        69.34 o                         
  -4  -7   1        240.48        242.15        64.45 o                         
  -3  -7   1         20.78        -17.21        17.21 o                         
  -2  -7   1        195.29        228.54        66.29 o                         
  -1  -7   1         59.30         25.26        23.70 o                         
   0  -7   1        567.15        630.03        96.77 o                         
   1  -7   1       1250.23       1206.93        56.38 o                         
   2  -7   1       3297.33       3235.72       107.91 o                         
   3  -7   1        741.23        767.60        51.95 o                         
   4  -7   1         56.25         56.00        18.54 o                         
   5  -7   1        269.78        281.32        44.26 o                         
   6  -7   1         94.81        136.15        31.80 o                         
   7  -7   1        955.90       1140.53       116.09 o                         
   8  -7   1        161.33        269.24        78.62 o                         
   9  -7   1          0.11         33.50        33.65 o                         
  -8  -6   1        401.89        378.26       100.26 o                         
  -7  -6   1        106.86         46.41        39.98 o                         
  -6  -6   1         22.72          5.06        25.33 o                         
  -5  -6   1        260.38        232.97        45.03 o                         
  -4  -6   1        240.87        276.61        64.99 o                         
  -3  -6   1         88.22        106.22        39.45 o                         
  -2  -6   1        495.25        511.17        35.16 o                         
  -1  -6   1        632.63        610.70        74.73 o                         
   0  -6   1        870.50        684.48        79.51 o                         
   1  -6   1        338.30        283.17        25.97 o                         
   2  -6   1       1913.30       2035.51        79.30 o                         
   3  -6   1       3877.61       4069.85       128.75 o                         
   4  -6   1         15.51         10.09        12.00 o                         
   5  -6   1       1147.45       1088.24        65.30 o                         
   6  -6   1       2924.47       2857.14       172.36 o                         
   7  -6   1        196.70        212.07        65.36 o                         
   8  -6   1          2.27         18.95        28.71 o                         
   9  -6   1         78.23        106.47        50.00 o                         
  -8  -5   1         32.02         82.93        53.89 o                         
  -7  -5   1          1.41         -0.28        29.25 o                         
  -6  -5   1        114.79        108.57        35.84 o                         
  -5  -5   1        109.77        117.79        22.43 o                         
  -4  -5   1        137.40        126.02        24.40 o                         
  -3  -5   1       2876.38       2954.53        99.22 o                         
  -2  -5   1       2174.06       2053.13        73.80 o                         
  -1  -5   1       4062.13       3716.55       188.07 o                         
   0  -5   1       1285.05       1234.63        46.06 o                         
   1  -5   1         37.69         26.96         9.88 o                         
   2  -5   1         56.27         64.43        16.12 o                         
   3  -5   1         47.88         69.28        16.69 o                         
   4  -5   1        273.29        327.10        40.26 o                         
   5  -5   1          1.20          9.97         9.32 o                         
   6  -5   1       1029.58        929.35        92.87 o                         
   7  -5   1         83.74        153.94        53.47 o                         
   8  -5   1          0.99         -7.29        23.08 o                         
   9  -5   1         26.80         30.03        29.35 o                         
  10  -5   1         91.39         51.73        45.29 o                         
  -9  -4   1         62.63         61.92        51.23 o                         
  -8  -4   1         11.50          0.69        20.88 o                         
  -7  -4   1        353.99        408.02        61.26 o                         
  -6  -4   1         91.41         91.23        28.41 o                         
  -5  -4   1       1437.41       1367.02        60.80 o                         
  -4  -4   1        781.03        768.71        48.42 o                         
  -3  -4   1       1338.94       1225.83        56.50 o                         
  -2  -4   1       2100.95       1906.60        67.29 o                         
  -1  -4   1       6584.63       6754.14       152.65 o                         
   0  -4   1          0.18         -3.44         3.44 o                         
   1  -4   1        973.25       1011.66        44.04 o                         
   2  -4   1        295.77        284.92        26.83 o                         
   3  -4   1          8.28         12.64         8.16 o                         
   4  -4   1         67.39         77.47        18.44 o                         
   5  -4   1        737.28        799.74        48.36 o                         
   6  -4   1          4.92          3.07        17.35 o                         
   7  -4   1        242.86        249.59        69.25 o                         
   8  -4   1        532.23        718.95       124.00 o                         
   9  -4   1          0.05         -0.52        30.96 o                         
  10  -4   1          8.91         -6.70        34.24 o                         
  -9  -3   1          8.31         45.34        25.75 o                         
  -8  -3   1          3.03          2.21        17.41 o                         
  -7  -3   1       1941.04       2100.10       109.41 o                         
  -6  -3   1        864.26        757.93        58.94 o                         
  -5  -3   1       1037.94       1060.29        51.73 o                         
  -4  -3   1       1262.41       1160.55        49.72 o                         
  -3  -3   1        446.40        444.03        32.06 o                         
  -2  -3   1       1697.43       1721.00        59.97 o                         
  -1  -3   1        208.14        307.16        21.22 o                         
   0  -3   1       1944.10       2044.01        58.28 o                         
   1  -3   1        108.34         95.08        14.56 o                         
   2  -3   1       2039.47       2079.73        68.01 o                         
   3  -3   1       2113.81       2102.08        71.95 o                         
   4  -3   1       1860.06       1808.47        67.44 o                         
   5  -3   1        731.52        745.55        75.81 o                         
   6  -3   1          1.93          7.97        15.96 o                         
   7  -3   1        586.00        653.44       100.76 o                         
   8  -3   1        751.32        678.45       107.83 o                         
   9  -3   1        451.80        460.34        95.59 o                         
  10  -3   1          1.55         11.27        32.69 o                         
 -10  -2   1          1.22        -31.70        31.70 o                         
  -9  -2   1        372.41        433.52        92.83 o                         
  -8  -2   1          3.34          6.12        18.86 o                         
  -7  -2   1         53.67         93.76        27.66 o                         
  -6  -2   1        529.04        558.06        62.98 o                         
  -5  -2   1         10.70         55.81        31.77 o                         
  -4  -2   1       1467.83       1481.43        67.85 o                         
  -3  -2   1        241.81        231.04        37.22 o                         
  -2  -2   1       5661.27       6768.03       197.85 o                         
  -1  -2   1         77.92        114.11        16.74 o                         
   0  -2   1       3036.32       3496.30        81.39 o                         
   1  -2   1         99.43        131.74        15.27 o                         
   2  -2   1       3572.88       4354.68       103.62 o                         
   3  -2   1       3534.19       3603.58        79.94 o                         
   4  -2   1       2167.40       1938.04        80.42 o                         
   5  -2   1       2232.67       2042.65        90.61 o                         
   6  -2   1       1570.28       1422.43        81.10 o                         
   7  -2   1       2703.91       2557.00       122.50 o                         
   8  -2   1         63.28         36.27        22.63 o                         
   9  -2   1          3.84        -25.77        25.77 o                         
  10  -2   1         69.39         74.79        45.23 o                         
 -10  -1   1          8.88         11.15        34.65 o                         
  -9  -1   1        166.54        196.05        64.06 o                         
  -8  -1   1         71.39        101.21        31.46 o                         
  -7  -1   1        567.43        512.51        61.76 o                         
  -6  -1   1         36.71         29.92        17.01 o                         
  -5  -1   1        322.68        329.96        42.69 o                         
  -4  -1   1        111.54         87.65        19.50 o                         
  -3  -1   1         49.25         56.89        22.14 o                         
  -2  -1   1       6728.31       8596.06       239.89 o                         
  -1  -1   1        442.50        660.25        31.86 o                         
   0  -1   1        560.61        764.38        32.37 o                         
   1  -1   1       7350.42       9660.69       251.23 o                         
   2  -1   1        243.54         75.11        14.91 o                         
   3  -1   1         80.31         71.86        16.70 o                         
   4  -1   1        189.49        240.01        33.60 o                         
   5  -1   1        103.06        122.74        27.22 o                         
   6  -1   1        633.95        553.43        55.70 o                         
   7  -1   1        505.11        515.74        65.26 o                         
   8  -1   1         34.87         31.13        21.66 o                         
   9  -1   1         22.73         40.86        29.87 o                         
  10  -1   1        121.84        131.95        58.95 o                         
 -10   0   1        169.01        168.88        64.07 o                         
  -9   0   1        175.97        286.63        79.49 o                         
  -8   0   1         42.68         43.39        24.34 o                         
  -7   0   1        111.25        116.34        28.80 o                         
  -6   0   1       1772.68       1546.82        78.28 o                         
  -5   0   1       1294.45       1329.97        96.38 o                         
  -4   0   1       2331.87       2387.63       119.79 o                         
  -3   0   1         10.86          2.34         9.39 o                         
  -2   0   1       1398.17       1853.29        42.24 o                         
  -1   0   1      16961.76      27340.25       472.24 o                         
   0   0   1       4646.10       7642.45       190.81 o                         
   1   0   1        688.43        884.79        30.10 o                         
   2   0   1        373.12        402.65        24.39 o                         
   3   0   1        715.81        725.48        40.55 o                         
   4   0   1        837.35        857.59        49.16 o                         
   5   0   1       1076.77       1027.71        61.69 o                         
   6   0   1        234.07        288.70        44.57 o                         
   7   0   1         86.14         91.05        30.86 o                         
   8   0   1        656.33        866.81        96.16 o                         
   9   0   1        321.66        456.86        72.44 o                         
  10   0   1          8.44        -31.11        31.11 o                         
 -10   1   1        586.71        623.24       122.08 o                         
  -9   1   1        576.50        520.87       101.60 o                         
  -8   1   1         40.07         73.09        27.00 o                         
  -7   1   1       2067.93       2027.26       100.28 o                         
  -6   1   1       3032.99       2682.97       107.17 o                         
  -5   1   1        417.71        355.15        51.75 o                         
  -4   1   1         58.02         78.49        11.29 o                         
  -3   1   1       9603.91      10937.45       179.38 o                         
  -2   1   1        510.23        598.54        34.61 o                         
  -1   1   1       4600.99       6790.39       130.46 o                         
   0   1   1        478.85        579.05        21.71 o                         
   1   1   1       4768.43       6078.56       101.68 o                         
   2   1   1         13.88         10.76         6.65 o                         
   3   1   1       2101.42       2189.49        77.22 o                         
   4   1   1       2057.88       2143.59        85.37 o                         
   5   1   1       1991.02       2090.21        91.70 o                         
   6   1   1         65.37        108.22        28.30 o                         
   7   1   1         69.46        115.24        34.77 o                         
   8   1   1       1305.92       1466.22        99.99 o                         
   9   1   1         74.93         90.67        39.51 o                         
 -10   2   1        514.13        629.88       123.07 o                         
  -9   2   1         62.30         58.17        33.11 o                         
  -8   2   1        132.82        132.03        51.13 o                         
  -7   2   1        255.16        268.17        42.78 o                         
  -6   2   1        117.05        111.51        17.94 o                         
  -5   2   1        748.24        702.34        33.28 o                         
  -4   2   1        276.48        223.28        21.98 o                         
  -3   2   1       3196.64       3167.04       121.58 o                         
  -2   2   1       3344.67       3965.52        94.89 o                         
  -1   2   1        178.48        208.85        13.59 o                         
   0   2   1        296.70        369.52        32.25 o                         
   1   2   1        360.00        401.01        19.29 o                         
   2   2   1         11.89          2.77         5.27 o                         
   3   2   1       2075.71       2081.25        59.32 o                         
   4   2   1       5086.61       5249.88       152.78 o                         
   5   2   1         49.70         54.89        18.86 o                         
   6   2   1       2197.45       2190.99       106.89 o                         
   7   2   1       1219.44       1345.42        88.81 o                         
   8   2   1        679.33        848.70        92.77 o                         
   9   2   1         23.17         15.09        28.86 o                         
 -10   3   1        198.90        232.08        69.44 o                         
  -9   3   1         69.77         31.32        32.26 o                         
  -8   3   1          0.17         -2.00        22.55 o                         
  -7   3   1         46.00         28.56        26.16 o                         
  -6   3   1        271.97        300.51        35.20 o                         
  -5   3   1         20.57         15.09         7.56 o                         
  -4   3   1        419.37        388.07        30.20 o                         
  -3   3   1       3419.04       3687.68       101.84 o                         
  -2   3   1        238.15        287.88        21.03 o                         
  -1   3   1        603.43        545.00        48.24 o                         
   0   3   1        466.91        365.06        38.96 o                         
   1   3   1        540.15        498.92        46.12 o                         
   2   3   1        376.16        397.54        25.79 o                         
   3   3   1          6.00          6.52         6.30 o                         
   4   3   1        162.73        200.22        25.25 o                         
   5   3   1        505.63        469.51        48.35 o                         
   6   3   1         43.95         60.39        22.68 o                         
   7   3   1       1065.48       1180.28        83.59 o                         
   8   3   1        114.85        116.60        41.11 o                         
   9   3   1         55.50         71.29        60.29 o                         
 -10   4   1        118.77        205.64        64.96 o                         
  -9   4   1       1076.56       1086.63       154.70 o                         
  -8   4   1          0.85          1.65        19.89 o                         
  -7   4   1        115.01        114.21        42.77 o                         
  -6   4   1        750.34        679.24        47.38 o                         
  -5   4   1        919.71        935.60        54.39 o                         
  -4   4   1       2046.31       1848.99        74.13 o                         
  -3   4   1        857.65        892.35        45.78 o                         
  -2   4   1         38.81         44.69        10.98 o                         
  -1   4   1       4052.49       4175.63       177.37 o                         
   0   4   1      11007.98      11955.66       380.12 o                         
   1   4   1        456.85        428.52        49.83 o                         
   2   4   1        177.82        195.48        23.06 o                         
   3   4   1        652.42        665.03        35.70 o                         
   4   4   1         61.27         71.21        16.66 o                         
   5   4   1         51.46         49.61        20.65 o                         
   6   4   1        311.79        346.25        51.08 o                         
   7   4   1         17.87         17.21        33.52 o                         
   8   4   1         43.90         -0.38        38.83 o                         
 -10   5   1         30.22         41.63        38.44 o                         
  -9   5   1        202.38        277.58        78.51 o                         
  -8   5   1        229.88        242.09        70.10 o                         
  -7   5   1         48.35         95.36        40.42 o                         
  -6   5   1       2641.47       2454.97       101.36 o                         
  -5   5   1       1510.89       1444.43        71.81 o                         
  -4   5   1        565.78        466.18        36.90 o                         
  -3   5   1       1652.99       1606.73        67.11 o                         
  -2   5   1       2191.62       2045.41        70.38 o                         
  -1   5   1       2141.12       2113.76       128.30 o                         
   0   5   1       4277.80       4603.34       206.48 o                         
   1   5   1        416.04        334.07        59.34 o                         
   2   5   1        108.77         82.35        31.33 o                         
   3   5   1       2946.90       2640.22        79.72 o                         
   4   5   1       1435.05       1276.85        77.31 o                         
   5   5   1       1342.67       1281.00       132.52 o                         
   6   5   1        297.88        301.09        82.32 o                         
   7   5   1          8.79         -2.73        36.62 o                         
   8   5   1        261.42        314.78        95.99 o                         
 -10   6   1        128.11        133.44        57.28 o                         
  -9   6   1         49.88         26.58        36.96 o                         
  -8   6   1        202.30        169.13        59.66 o                         
  -7   6   1         53.51         79.34        38.92 o                         
  -6   6   1        496.44        557.38        60.14 o                         
  -5   6   1         76.03         69.62        19.18 o                         
  -4   6   1        295.61        333.24        42.36 o                         
  -3   6   1       1209.59       1095.70        56.87 o                         
  -2   6   1       1304.87       1367.35        55.87 o                         
  -1   6   1       2329.88       2393.49       151.14 o                         
   0   6   1        223.04        234.99        57.64 o                         
   1   6   1          0.90         -3.27        12.18 o                         
   2   6   1        157.38        181.49        51.23 o                         
   3   6   1         14.94         -6.61        16.30 o                         
   4   6   1       1081.94       1109.99        78.62 o                         
   5   6   1       1352.82       1426.40       147.38 o                         
   6   6   1          0.59         33.96        33.17 o                         
   7   6   1        501.85        539.93       116.71 o                         
 -10   7   1        516.21        683.68       131.89 o                         
  -9   7   1        147.95         79.20        49.80 o                         
  -8   7   1         85.70         94.26        46.13 o                         
  -7   7   1         28.80         44.05        20.00 o                         
  -6   7   1        491.06        501.50        58.36 o                         
  -5   7   1          1.60          3.25         9.90 o                         
  -4   7   1        171.24        225.76        34.73 o                         
  -3   7   1       1608.53       1450.01        68.97 o                         
  -2   7   1        666.51        765.43        88.82 o                         
  -1   7   1        585.65        614.13        95.99 o                         
   0   7   1        188.89        177.00        55.60 o                         
   1   7   1        967.45        828.37        94.20 o                         
   2   7   1         78.47         84.17        39.01 o                         
   3   7   1        244.59        205.22        57.82 o                         
   4   7   1         55.40         84.68        36.94 o                         
   5   7   1         11.50         45.44        39.46 o                         
   6   7   1        260.72        180.34        72.51 o                         
   7   7   1        140.32        132.68        63.74 o                         
  -9   8   1        414.11        592.96       122.66 o                         
  -8   8   1        827.01        854.22       130.46 o                         
  -7   8   1          4.98         16.21        16.32 o                         
  -6   8   1         23.37         36.22        18.26 o                         
  -5   8   1       1464.66       1563.56        85.66 o                         
  -4   8   1        101.50        143.72        46.90 o                         
  -3   8   1       1965.32       2028.09       156.59 o                         
  -2   8   1        132.38        167.21        52.01 o                         
  -1   8   1        159.04        218.70        62.85 o                         
   0   8   1       1933.11       2113.47       164.89 o                         
   1   8   1       2336.45       2149.05       166.69 o                         
   2   8   1         39.44          5.68        25.76 o                         
   3   8   1         38.96         70.29        37.97 o                         
   4   8   1        117.89        134.62        64.33 o                         
   5   8   1         97.80         61.47        44.17 o                         
   6   8   1         13.42        -32.55        32.55 o                         
  -9   9   1        108.67        132.50        62.94 o                         
  -8   9   1        183.98        315.89        80.37 o                         
  -7   9   1        135.36        203.02        58.95 o                         
  -6   9   1         45.17         82.68        43.19 o                         
  -5   9   1       1786.40       1643.24       144.48 o                         
  -4   9   1       1438.80       1590.32       142.77 o                         
  -3   9   1         88.25         95.62        43.50 o                         
  -2   9   1       1357.43       1447.12       139.32 o                         
  -1   9   1        483.06        455.73        96.83 o                         
   0   9   1        948.85       1121.74       126.46 o                         
   1   9   1        191.65        325.14        84.36 o                         
   2   9   1        151.69        198.04        64.85 o                         
   3   9   1        392.43        483.24        99.38 o                         
   4   9   1        987.12        900.07       174.39 o                         
   5   9   1        317.63        336.67       109.73 o                         
  -7  10   1        195.40        154.27        55.64 o                         
  -6  10   1        149.53        151.04        54.09 o                         
  -5  10   1         46.56         69.69        35.74 o                         
  -4  10   1        218.31        250.76        77.92 o                         
  -3  10   1        174.16        214.25        68.22 o                         
  -2  10   1       1055.06       1188.25       135.59 o                         
  -1  10   1        199.86        120.39        55.47 o                         
   0  10   1        344.69        471.45       105.82 o                         
   1  10   1        455.33        609.02       124.77 o                         
   2  10   1        111.00        142.41        57.38 o                         
   3  10   1        134.57        138.39        61.35 o                         
   4  10   1         62.12         96.13        59.50 o                         
  -7  11   1        106.36        138.17        54.93 o                         
  -6  11   1         60.38         30.52        32.68 o                         
  -5  11   1        188.42        238.77        75.15 o                         
  -4  11   1         14.71         24.03        57.84 o                         
  -3  11   1         64.78         94.46        50.93 o                         
  -2  11   1        346.14        369.06        96.94 o                         
  -1  11   1          0.36         10.43        32.80 o                         
   0  11   1        441.95        564.18       121.96 o                         
   1  11   1        191.29        389.61       103.46 o                         
   2  11   1         88.82         81.23        53.40 o                         
   3  11   1         12.22         33.37        38.80 o                         
  -6  12   1          4.69          2.02        62.00 o                         
  -5  12   1        142.70        184.09        74.61 o                         
  -4  12   1        259.93        344.26        92.75 o                         
  -3  12   1        240.33        242.97        81.32 o                         
  -2  12   1        797.33        890.66       162.81 o                         
  -1  12   1         22.73          7.79        36.88 o                         
   0  12   1         98.25        124.25        63.23 o                         
   1  12   1       1565.36       1597.33       176.54 o                         
  -3  13   1        541.88        716.34       143.03 o                         
  -2  13   1          3.66         14.10        36.10 o                         
   0 -13   2          1.27         -0.80        39.94 o                         
   1 -13   2        363.51        372.40       102.59 o                         
   2 -13   2         70.54         52.02        55.91 o                         
   3 -13   2        227.02        215.29        77.35 o                         
  -2 -12   2        259.90        442.93       115.04 o                         
  -1 -12   2        304.40        331.49       104.63 o                         
   0 -12   2        496.49        596.65       121.51 o                         
   1 -12   2        382.47        441.97       100.53 o                         
   2 -12   2         45.73        -51.45        51.45 o                         
   3 -12   2         13.71         59.06        60.99 o                         
   4 -12   2        557.51        516.73       106.68 o                         
   5 -12   2        459.14        413.63        92.63 o                         
  -4 -11   2         44.99          8.22        42.83 o                         
  -3 -11   2        434.57        405.49       102.81 o                         
  -2 -11   2          2.27         44.17        46.00 o                         
  -1 -11   2         65.07        113.48        59.00 o                         
   0 -11   2        993.89       1166.32       145.91 o                         
   1 -11   2         32.11         -2.43        24.41 o                         
   2 -11   2         72.87        144.45        56.90 o                         
   3 -11   2       1266.53       1303.50       147.04 o                         
   4 -11   2        862.01       1131.60       180.07 o                         
   5 -11   2        134.82        119.68        54.22 o                         
   6 -11   2          6.56         -1.35        25.46 o                         
  -4 -10   2        488.82        545.35       119.30 o                         
  -3 -10   2        122.32        221.16        73.39 o                         
  -2 -10   2         50.91         57.89        44.58 o                         
  -1 -10   2         16.52          8.39        26.72 o                         
   0 -10   2         26.97         62.11        42.53 o                         
   1 -10   2          6.47         18.22        26.67 o                         
   2 -10   2        277.14        262.25        75.56 o                         
   3 -10   2        464.79        442.94       101.39 o                         
   4 -10   2         37.64         58.93        36.32 o                         
   5 -10   2         64.08         44.91        30.53 o                         
   6 -10   2         83.03         68.11        37.86 o                         
  -6  -9   2          2.04         56.20        50.15 o                         
  -4  -9   2       2413.82       2718.32       208.21 o                         
  -3  -9   2        104.96         75.33        45.68 o                         
  -2  -9   2         84.10         57.76        43.42 o                         
  -1  -9   2        331.93        449.01        97.43 o                         
   0  -9   2        255.01        279.13        80.40 o                         
   1  -9   2         46.82         70.52        40.29 o                         
   2  -9   2        736.32        765.63       122.96 o                         
   3  -9   2        129.69        230.41        68.78 o                         
   4  -9   2        125.26        136.68        35.87 o                         
   5  -9   2        943.50        901.85        69.87 o                         
   6  -9   2        209.13        227.83        64.09 o                         
   7  -9   2         81.17        153.23        58.97 o                         
   8  -9   2        106.02        238.17        76.34 o                         
  -7  -8   2         51.59        -40.83        40.83 o                         
  -6  -8   2        110.74        163.13        74.43 o                         
  -5  -8   2        464.31        344.83        82.29 o                         
  -4  -8   2        486.82        407.66        93.38 o                         
  -3  -8   2        325.43        371.28        87.75 o                         
  -2  -8   2          0.17          6.15        19.38 o                         
  -1  -8   2        244.78        183.78        60.42 o                         
   0  -8   2        431.04        364.07        81.48 o                         
   1  -8   2        669.61        571.29       100.69 o                         
   2  -8   2         81.40         75.06        21.94 o                         
   3  -8   2         30.65         25.99        15.75 o                         
   4  -8   2        266.09        319.69        48.51 o                         
   5  -8   2        838.79        964.98        68.32 o                         
   6  -8   2       1238.78       1375.04       123.71 o                         
   7  -8   2        521.74        703.35       119.72 o                         
   8  -8   2        739.85        711.75       127.88 o                         
   9  -8   2        439.41        407.43        97.01 o                         
  -8  -7   2         23.92         -2.92        47.22 o                         
  -7  -7   2        123.06        161.56        74.78 o                         
  -6  -7   2         97.56        170.57        69.79 o                         
  -5  -7   2        233.47        269.10        71.95 o                         
  -4  -7   2        105.92         80.19        41.59 o                         
  -3  -7   2         90.96        126.48        44.70 o                         
  -2  -7   2         34.03         20.78        26.96 o                         
  -1  -7   2        283.98        281.71        72.84 o                         
   0  -7   2        450.77        462.19        32.87 o                         
   1  -7   2       3221.19       3122.89       104.98 o                         
   2  -7   2         64.21         94.86        22.78 o                         
   3  -7   2        588.32        525.21        47.01 o                         
   4  -7   2       3346.30       3485.75       128.78 o                         
   5  -7   2        217.95        266.56        40.47 o                         
   6  -7   2         93.86        190.44        56.74 o                         
   7  -7   2          4.01         12.95        22.83 o                         
   8  -7   2        115.00         71.17        41.61 o                         
   9  -7   2        106.06         84.82        49.16 o                         
  -8  -6   2         25.03         42.94        45.92 o                         
  -7  -6   2        452.02        450.26       104.44 o                         
  -6  -6   2         88.61        147.08        63.99 o                         
  -5  -6   2         33.78         39.29        30.64 o                         
  -4  -6   2         70.08         80.21        22.45 o                         
  -3  -6   2       1121.87       1150.73        63.33 o                         
  -2  -6   2        370.15        314.78        32.10 o                         
  -1  -6   2        235.96        199.95        27.09 o                         
   0  -6   2        817.46        738.26        40.25 o                         
   1  -6   2        345.55        349.47        29.89 o                         
   2  -6   2        634.50        633.41        43.02 o                         
   3  -6   2         16.14         16.86        11.68 o                         
   4  -6   2        794.65        824.81        55.36 o                         
   5  -6   2        980.19        928.92        60.64 o                         
   6  -6   2        162.48        229.71        58.77 o                         
   7  -6   2         71.51         69.41        37.16 o                         
   8  -6   2         29.45         16.35        27.55 o                         
   9  -6   2         12.83         15.13        35.36 o                         
  -9  -5   2        144.07        233.75       106.29 o                         
  -8  -5   2        108.18        175.77        69.09 o                         
  -7  -5   2        940.65       1166.92       106.91 o                         
  -6  -5   2        524.40        502.66        62.58 o                         
  -5  -5   2          0.72          3.47        11.22 o                         
  -4  -5   2       3736.46       3614.52       124.19 o                         
  -3  -5   2       5125.31       5039.99       146.53 o                         
  -2  -5   2        285.43        341.80        30.91 o                         
  -1  -5   2        891.29        900.15        44.41 o                         
   0  -5   2       2026.65       1895.50        67.21 o                         
   1  -5   2         11.11         14.37         8.13 o                         
   2  -5   2        885.06        842.64        47.05 o                         
   3  -5   2         19.52         29.23        11.57 o                         
   4  -5   2        372.62        395.44        45.35 o                         
   5  -5   2        544.46        577.05        47.51 o                         
   6  -5   2       1302.34       1394.85       120.19 o                         
   7  -5   2        268.27        363.29        81.59 o                         
   8  -5   2         65.05        135.61        52.74 o                         
   9  -5   2         78.17         29.29        38.56 o                         
  -9  -4   2        238.15        223.08        68.84 o                         
  -8  -4   2        117.52        106.27        35.02 o                         
  -7  -4   2        240.74        316.70        54.35 o                         
  -6  -4   2        284.64        292.32        45.10 o                         
  -5  -4   2         76.28         97.01        19.61 o                         
  -4  -4   2       5098.29       4845.13       143.40 o                         
  -3  -4   2        379.76        331.53        37.56 o                         
  -2  -4   2       3709.15       3709.97       109.95 o                         
  -1  -4   2         10.16         15.83         7.86 o                         
   0  -4   2        333.86        280.08        23.08 o                         
   1  -4   2       2392.68       2283.95        74.15 o                         
   2  -4   2       1160.12       1168.88        52.93 o                         
   3  -4   2          8.84         13.73         9.56 o                         
   4  -4   2        203.41        242.29        32.98 o                         
   5  -4   2        682.16        738.93        45.68 o                         
   6  -4   2        631.84        700.54       106.65 o                         
   7  -4   2        984.05       1032.29       106.68 o                         
   8  -4   2         37.46          9.39        26.34 o                         
   9  -4   2        609.03        761.67       125.98 o                         
  -9  -3   2          0.43         13.75        28.38 o                         
  -8  -3   2        913.22        970.88        78.64 o                         
  -7  -3   2         49.37         54.36        25.36 o                         
  -6  -3   2        306.20        351.14        50.83 o                         
  -5  -3   2        365.51        374.07        47.46 o                         
  -4  -3   2        300.05        321.47        49.85 o                         
  -3  -3   2          6.98          1.42         8.71 o                         
  -2  -3   2       1072.72        972.80        56.38 o                         
  -1  -3   2         54.86         66.99        17.10 o                         
   0  -3   2        826.46       1027.73        51.83 o                         
   1  -3   2        929.95        795.28        37.91 o                         
   2  -3   2       2649.34       2679.92        81.42 o                         
   3  -3   2        210.09        253.00        29.32 o                         
   4  -3   2       1657.82       1572.13        61.94 o                         
   5  -3   2       1846.64       1869.60       125.63 o                         
   6  -3   2         78.27         30.05        23.97 o                         
   7  -3   2        111.53         95.25        39.26 o                         
   8  -3   2         76.86         68.25        44.25 o                         
   9  -3   2          0.54        -13.27        22.23 o                         
  10  -3   2        408.48        471.45       107.65 o                         
 -10  -2   2          0.13          0.53        37.26 o                         
  -9  -2   2        118.22        163.65        55.95 o                         
  -8  -2   2        263.22        229.46        45.56 o                         
  -7  -2   2        161.23        167.72        35.83 o                         
  -6  -2   2       2159.73       2280.14       101.43 o                         
  -5  -2   2          4.42         14.35        10.84 o                         
  -4  -2   2          7.72         38.11        23.82 o                         
  -3  -2   2        986.01        966.39        62.32 o                         
  -2  -2   2        757.60        783.03        49.43 o                         
  -1  -2   2        777.21        938.51        50.29 o                         
   0  -2   2       1737.20       1974.42        75.55 o                         
   1  -2   2       5413.23       5895.98       175.19 o                         
   2  -2   2        200.86        178.92        20.01 o                         
   3  -2   2        387.14        370.67        35.50 o                         
   4  -2   2       2845.93       2901.27       105.72 o                         
   5  -2   2       1027.87        911.49        61.42 o                         
   6  -2   2       1251.30       1201.01        76.86 o                         
   7  -2   2          4.50         -7.09        14.32 o                         
   8  -2   2         14.65          7.45        19.14 o                         
   9  -2   2         44.99        103.58        39.65 o                         
 -10  -1   2          0.16          0.53        26.90 o                         
  -9  -1   2         61.00         41.20        35.20 o                         
  -8  -1   2          7.33         34.46        20.48 o                         
  -7  -1   2        475.34        566.16        63.64 o                         
  -6  -1   2       1533.12       1674.29       118.49 o                         
  -5  -1   2          2.29         18.66        25.39 o                         
  -4  -1   2        184.54        172.22        32.96 o                         
  -3  -1   2       4258.95       4436.97       159.75 o                         
  -2  -1   2       6476.98       7998.01       228.47 o                         
  -1  -1   2        344.22        389.51        31.45 o                         
   0  -1   2       7714.89       9590.15       251.50 o                         
   1  -1   2       2581.13       2915.07        76.63 o                         
   2  -1   2       2107.74       2375.15        74.56 o                         
   3  -1   2         27.08         23.23         9.52 o                         
   4  -1   2          0.22         -3.58         7.40 o                         
   5  -1   2        223.81        220.14        38.45 o                         
   6  -1   2       2929.78       2821.13       122.04 o                         
   7  -1   2        741.29        717.71        81.45 o                         
   8  -1   2        727.67        866.27        94.09 o                         
   9  -1   2         77.24         62.50        31.47 o                         
 -10   0   2        372.17        441.61        97.03 o                         
  -9   0   2         66.70         79.36        45.18 o                         
  -8   0   2        193.96        124.36        45.30 o                         
  -7   0   2        384.67        398.88        52.64 o                         
  -6   0   2         10.40         28.04        22.62 o                         
  -5   0   2        122.63         98.96        20.95 o                         
  -4   0   2        594.25        557.81        34.56 o                         
  -3   0   2      12153.99      14617.37       233.03 o                         
  -2   0   2        260.25        329.19        20.53 o                         
  -1   0   2        624.01        864.74        44.52 o                         
   0   0   2       8599.28      14094.76       350.61 o                         
   1   0   2        649.63        725.94        22.60 o                         
   2   0   2       4657.55       5502.26       131.80 o                         
   3   0   2        107.78        151.99        23.60 o                         
   4   0   2        155.58        211.61        31.99 o                         
   5   0   2        354.54        378.15        50.13 o                         
   6   0   2        638.87        717.58        59.70 o                         
   7   0   2        667.37        687.67        74.37 o                         
   8   0   2        436.93        517.75        72.37 o                         
   9   0   2        452.24        537.21        83.83 o                         
 -10   1   2        442.46        343.17        88.73 o                         
  -9   1   2          2.84         25.08        27.54 o                         
  -8   1   2        405.36        397.19        81.02 o                         
  -7   1   2       1521.15       1646.29       127.72 o                         
  -6   1   2          1.53         15.04        13.23 o                         
  -5   1   2        291.66        259.61        20.59 o                         
  -4   1   2       2888.61       2915.02        69.96 o                         
  -3   1   2        601.54        722.66        26.21 o                         
  -2   1   2        357.12        387.57        32.15 o                         
  -1   1   2       1590.21       1974.89        41.61 o                         
   0   1   2       2643.80       3338.44        63.09 o                         
   1   1   2        171.81        228.49        14.08 o                         
   2   1   2       1769.02       1658.02        60.08 o                         
   3   1   2       2669.00       2852.36        94.99 o                         
   4   1   2        807.93        788.20        50.94 o                         
   5   1   2        704.84        782.21        56.35 o                         
   6   1   2        584.57        650.41        70.99 o                         
   7   1   2        131.72        149.30        37.42 o                         
   8   1   2          0.31        -14.57        19.51 o                         
   9   1   2         79.30        103.89        40.34 o                         
 -10   2   2          3.70         22.19        32.04 o                         
  -9   2   2         18.35          2.89        21.61 o                         
  -8   2   2        195.10        170.30        52.07 o                         
  -7   2   2        602.88        565.47        53.59 o                         
  -6   2   2        814.86        850.58        83.90 o                         
  -5   2   2        402.61        435.36        32.99 o                         
  -4   2   2        280.78        270.30        32.99 o                         
  -3   2   2       2030.22       1996.17        94.01 o                         
  -2   2   2       9558.22      12155.40       238.93 o                         
  -1   2   2        318.82        318.42        18.50 o                         
   0   2   2       2348.86       2786.52       110.42 o                         
   1   2   2        664.43        806.17        28.05 o                         
   2   2   2        355.37        341.81        19.61 o                         
   3   2   2       2658.61       2669.55        68.88 o                         
   4   2   2        351.44        364.98        45.18 o                         
   5   2   2       4079.19       4199.30       146.96 o                         
   6   2   2        719.39        780.40        62.34 o                         
   7   2   2        528.18        624.51        79.59 o                         
   8   2   2        178.95        276.57        56.05 o                         
   9   2   2         16.68         36.25        31.26 o                         
 -10   3   2         74.89         65.41        47.16 o                         
  -9   3   2          5.19        -21.19        21.19 o                         
  -8   3   2        318.51        320.72        73.21 o                         
  -7   3   2        251.92        193.79        55.27 o                         
  -6   3   2       1483.08       1357.05        67.65 o                         
  -5   3   2        503.21        460.60        38.49 o                         
  -4   3   2        283.90        281.25        32.47 o                         
  -3   3   2       1229.36       1170.27        51.39 o                         
  -2   3   2       1596.73       1517.98        54.16 o                         
  -1   3   2        742.24        661.91        54.03 o                         
   0   3   2        600.73        718.03        55.66 o                         
   1   3   2       2781.99       2594.61        89.34 o                         
   2   3   2       1949.29       1956.82        56.08 o                         
   3   3   2         17.14         16.14         8.04 o                         
   4   3   2         49.45         52.87        18.73 o                         
   5   3   2        244.41        346.17        47.75 o                         
   6   3   2        264.87        349.89        54.36 o                         
   7   3   2        963.09       1025.25        79.13 o                         
   8   3   2        171.42        273.82        85.87 o                         
 -10   4   2        343.18        398.10        94.13 o                         
  -9   4   2        241.67        279.76        74.55 o                         
  -8   4   2         40.29         61.60        36.48 o                         
  -7   4   2        255.37        272.98        41.97 o                         
  -6   4   2       1249.91       1146.63        64.19 o                         
  -5   4   2         25.71         22.02        11.01 o                         
  -4   4   2         41.87         45.30        14.50 o                         
  -3   4   2         78.29         70.69        14.95 o                         
  -2   4   2        326.39        289.60        23.90 o                         
  -1   4   2       1890.14       1678.74       101.89 o                         
   0   4   2        272.19        276.16        49.46 o                         
   1   4   2       3078.91       3183.42       149.44 o                         
   2   4   2       1112.60       1102.16        41.86 o                         
   3   4   2         50.14         61.64        13.46 o                         
   4   4   2        542.06        523.42        49.30 o                         
   5   4   2        142.15        150.50        34.54 o                         
   6   4   2         79.36         98.24        48.63 o                         
   7   4   2          7.18         22.50        35.25 o                         
   8   4   2        614.94        883.97       155.74 o                         
 -10   5   2        819.87       1100.12       158.46 o                         
  -9   5   2        219.15        241.30        69.54 o                         
  -8   5   2         68.46         88.99        42.11 o                         
  -7   5   2       1520.94       1523.78        82.67 o                         
  -6   5   2        175.27        168.77        31.79 o                         
  -5   5   2         13.16          6.19         9.85 o                         
  -4   5   2        213.01        246.04        34.21 o                         
  -3   5   2       1299.70       1424.94        62.30 o                         
  -2   5   2         97.30         97.33        17.21 o                         
  -1   5   2       2292.54       2210.07       132.02 o                         
   0   5   2        175.65        207.51        46.13 o                         
   1   5   2       2192.10       1899.53       121.19 o                         
   2   5   2       1049.07        970.91        83.39 o                         
   3   5   2       1833.44       1618.39        86.12 o                         
   4   5   2        339.06        304.50        78.11 o                         
   5   5   2         30.74          9.40        28.51 o                         
   6   5   2        227.27        301.57        81.51 o                         
   7   5   2         47.16         29.35        39.97 o                         
   8   5   2        156.91        213.61        73.90 o                         
 -10   6   2        283.76        209.19        72.52 o                         
  -9   6   2         41.61         43.91        36.56 o                         
  -8   6   2          6.46         25.75        26.53 o                         
  -7   6   2        845.40        860.47        63.95 o                         
  -6   6   2         26.86         37.91        17.56 o                         
  -5   6   2        400.60        428.68        50.53 o                         
  -4   6   2        216.88        186.53        29.84 o                         
  -3   6   2       1579.85       1558.32        67.56 o                         
  -2   6   2       1645.66       1510.48       114.81 o                         
  -1   6   2       3654.40       3291.44       178.30 o                         
   0   6   2         61.61        114.92        42.28 o                         
   1   6   2         39.32         41.05        23.89 o                         
   2   6   2        469.70        495.69        80.62 o                         
   3   6   2        346.31        313.28        52.00 o                         
   4   6   2       1586.61       1402.42       142.03 o                         
   5   6   2         10.75          5.72        28.97 o                         
   6   6   2        331.02        448.18       101.35 o                         
   7   6   2        545.04        610.25       140.32 o                         
 -10   7   2         32.10         -8.53        40.41 o                         
  -9   7   2        172.57        308.69        79.22 o                         
  -8   7   2         48.15         46.97        37.21 o                         
  -7   7   2         56.55         92.73        27.94 o                         
  -6   7   2         35.59         40.13        19.40 o                         
  -5   7   2        729.20        707.51        54.08 o                         
  -4   7   2        456.02        427.40        41.60 o                         
  -3   7   2        376.22        487.70        83.85 o                         
  -2   7   2       3991.61       3696.46       206.94 o                         
  -1   7   2       1106.56       1085.10       104.92 o                         
   0   7   2        104.02        106.76        44.15 o                         
   1   7   2       1537.41       1513.00       127.65 o                         
   2   7   2        482.02        609.95       102.14 o                         
   3   7   2         34.72         76.72        27.38 o                         
   4   7   2         86.56        147.72        64.61 o                         
   5   7   2        230.78        240.59        77.55 o                         
   6   7   2         24.70        110.72        56.89 o                         
  -9   8   2        355.35        295.30        85.16 o                         
  -8   8   2          2.50         -8.25        24.29 o                         
  -7   8   2          8.50         16.62        17.71 o                         
  -6   8   2        652.86        687.95        64.45 o                         
  -5   8   2        783.30        805.47        93.22 o                         
  -4   8   2        104.17        144.91        47.98 o                         
  -3   8   2          2.30         -9.61        12.43 o                         
  -2   8   2        667.38        698.27       114.78 o                         
  -1   8   2        101.59        119.45        44.74 o                         
   0   8   2        550.47        694.45       112.42 o                         
   1   8   2        114.05        147.62        52.38 o                         
   2   8   2        106.65        118.37        47.67 o                         
   3   8   2         15.37         15.40        19.16 o                         
   4   8   2        122.41        224.06        79.17 o                         
   5   8   2        125.41        122.51        62.11 o                         
   6   8   2         94.63         14.76        44.84 o                         
  -9   9   2       1127.29       1161.84       133.69 o                         
  -7   9   2         37.80         23.54        26.64 o                         
  -6   9   2       1912.18       1792.47       152.61 o                         
  -5   9   2        547.98        675.41       111.20 o                         
  -4   9   2          0.48         10.69        19.45 o                         
  -3   9   2        747.50        606.34       106.27 o                         
  -2   9   2        309.56        271.92        72.60 o                         
  -1   9   2         34.14         38.13        34.39 o                         
   0   9   2        459.85        535.31       105.58 o                         
   1   9   2        199.21        261.91        75.27 o                         
   2   9   2        367.01        596.32       111.51 o                         
   3   9   2        567.60        669.32        90.32 o                         
   4   9   2        350.84        244.00        87.10 o                         
   5   9   2        422.44        444.91       122.79 o                         
  -7  10   2        250.64        227.77        68.11 o                         
  -6  10   2        263.53        384.01        88.01 o                         
  -5  10   2         25.25         22.49        29.83 o                         
  -4  10   2          0.62          1.85        23.31 o                         
  -3  10   2        541.76        574.77       106.47 o                         
  -2  10   2        418.22        539.39       114.01 o                         
  -1  10   2        557.28        446.49        98.71 o                         
   0  10   2         59.67         -3.83        29.70 o                         
   1  10   2        139.61        151.04        62.87 o                         
   2  10   2         34.14         18.35        33.63 o                         
   3  10   2        779.42        766.35       152.28 o                         
   4  10   2        676.74        535.93       136.92 o                         
  -7  11   2        280.64        310.28        83.18 o                         
  -6  11   2          0.81         -0.02        26.01 o                         
  -5  11   2          1.22         16.52        32.45 o                         
  -4  11   2         16.39         20.33        30.51 o                         
  -3  11   2         15.40         32.14        35.09 o                         
  -2  11   2         22.70         43.60        35.90 o                         
  -1  11   2       1136.93       1194.81       173.24 o                         
   0  11   2        413.74        347.04        95.18 o                         
   1  11   2         18.09         24.41        45.29 o                         
   2  11   2       1038.10       1151.70       142.18 o                         
  -6  12   2          6.81         33.75        44.41 o                         
  -5  12   2         97.53        135.85        60.61 o                         
  -4  12   2         36.47         29.63        34.84 o                         
  -3  12   2        309.59        349.12        91.58 o                         
  -2  12   2          6.09          2.99        35.31 o                         
  -1  12   2        154.07        167.88        68.79 o                         
   0  12   2        275.13        291.79        93.19 o                         
   1  12   2        104.80         37.78        52.60 o                         
   0 -13   3         12.46         48.04        78.57 o                         
   1 -13   3         56.73         61.29        61.31 o                         
   2 -13   3          8.83         28.00        52.62 o                         
   3 -13   3         44.71          9.45        52.35 o                         
  -2 -12   3        386.52        622.74       127.15 o                         
  -1 -12   3        119.57         90.55        82.15 o                         
   0 -12   3        405.16        397.42       103.78 o                         
   1 -12   3        103.20         15.47        63.03 o                         
   2 -12   3         79.34         57.34        57.98 o                         
   3 -12   3        329.13        324.14        90.99 o                         
   4 -12   3        307.79        247.35        85.77 o                         
   5 -12   3        170.78        134.78        61.81 o                         
  -4 -11   3        184.17        172.47        73.95 o                         
  -3 -11   3         99.19         85.86        50.58 o                         
  -2 -11   3       1028.35       1029.86       160.71 o                         
  -1 -11   3       1122.10       1580.65       173.52 o                         
   0 -11   3        919.08        721.64       130.85 o                         
   1 -11   3        220.72        343.84        95.09 o                         
   2 -11   3        664.77        722.09       132.65 o                         
   3 -11   3       1619.03       1631.50       163.97 o                         
   4 -11   3        219.29        308.27        85.42 o                         
   5 -11   3        201.70        141.56        53.33 o                         
  -5 -10   3         15.05         49.53        50.02 o                         
  -4 -10   3         70.74         55.30        42.50 o                         
  -3 -10   3        609.47        587.08       123.10 o                         
  -2 -10   3         54.75         51.92        40.23 o                         
  -1 -10   3        112.24        119.69        55.55 o                         
   0 -10   3         52.76         54.73        38.36 o                         
   1 -10   3         12.09         35.75        32.82 o                         
   2 -10   3        278.03        291.03        82.05 o                         
   3 -10   3        609.46        620.81       113.99 o                         
   4 -10   3        366.45        315.76        78.68 o                         
   5 -10   3         72.89         98.51        46.97 o                         
   6 -10   3        550.86        702.66       122.05 o                         
   7 -10   3          9.10        -17.48        28.73 o                         
  -5  -9   3       1132.92        868.87       144.85 o                         
  -4  -9   3         20.12         87.04        46.61 o                         
  -3  -9   3         20.22         31.79        32.74 o                         
  -2  -9   3         34.87         37.25        31.46 o                         
  -1  -9   3         93.75        123.35        52.47 o                         
   0  -9   3         79.33        102.48        48.36 o                         
   1  -9   3        690.73        683.85       114.48 o                         
   2  -9   3         83.43         10.28        23.44 o                         
   3  -9   3          1.19         -4.40        14.99 o                         
   4  -9   3        181.40        173.44        34.79 o                         
   5  -9   3          5.96         -0.97        14.85 o                         
   6  -9   3        361.63        343.09        77.77 o                         
   7  -9   3        270.56        329.07        81.33 o                         
   8  -9   3        300.02        342.91        88.72 o                         
  -7  -8   3        264.57        372.18       107.75 o                         
  -5  -8   3        689.86        794.81       136.70 o                         
  -4  -8   3        529.56        560.25       105.12 o                         
  -3  -8   3       1355.40       1182.10       130.11 o                         
  -2  -8   3         25.59         20.12        25.24 o                         
  -1  -8   3        490.54        547.61       104.07 o                         
   0  -8   3       2275.45       2366.04       177.00 o                         
   1  -8   3       1049.02       1038.33        60.06 o                         
   2  -8   3         86.53        108.42        24.76 o                         
   3  -8   3         24.69         30.17        15.03 o                         
   4  -8   3        546.24        604.78        66.22 o                         
   5  -8   3        186.39        193.65        38.15 o                         
   6  -8   3        510.81        538.42        98.15 o                         
   7  -8   3        126.07        175.32        64.13 o                         
   8  -8   3        151.62        172.66        65.07 o                         
  -8  -7   3        167.58        207.22        80.62 o                         
  -7  -7   3         72.65         32.11        47.23 o                         
  -5  -7   3         11.05         26.33        26.34 o                         
  -4  -7   3        273.60        207.69        60.73 o                         
  -3  -7   3        394.45        520.29       103.79 o                         
  -2  -7   3        648.17        661.65       105.73 o                         
  -1  -7   3       3274.53       2989.96       104.01 o                         
   0  -7   3       4570.77       3980.01       123.36 o                         
   1  -7   3        100.04         74.21        19.50 o                         
   2  -7   3       1930.49       1758.32        80.06 o                         
   3  -7   3       4885.31       4801.66       152.84 o                         
   4  -7   3       1801.10       1809.57        88.38 o                         
   5  -7   3         69.40        127.09        26.88 o                         
   6  -7   3        109.35        144.47        51.80 o                         
   7  -7   3         45.80        123.45        50.81 o                         
   8  -7   3          3.39        -27.62        27.62 o                         
   9  -7   3        647.26        627.44       118.40 o                         
  -8  -6   3         41.94         37.36        45.87 o                         
  -7  -6   3        218.56        300.79        89.31 o                         
  -6  -6   3        295.22        350.49        89.63 o                         
  -5  -6   3         22.67         15.22        14.89 o                         
  -4  -6   3        175.31        124.65        51.89 o                         
  -3  -6   3        250.71        286.49        39.35 o                         
  -2  -6   3       1279.44       1148.36        62.67 o                         
  -1  -6   3        592.18        601.70        41.74 o                         
   0  -6   3        298.32        319.22        29.03 o                         
   1  -6   3        993.44        846.49        48.87 o                         
   2  -6   3        275.66        270.76        36.35 o                         
   3  -6   3       2430.83       2288.63        93.46 o                         
   4  -6   3        289.97        251.51        38.66 o                         
   5  -6   3        619.19        621.40        53.74 o                         
   6  -6   3         57.83         60.13        33.08 o                         
   7  -6   3        144.40        164.71        61.05 o                         
   8  -6   3        209.16        261.14        78.50 o                         
   9  -6   3        390.14        353.37        89.00 o                         
  -8  -5   3        327.14        535.91       114.80 o                         
  -7  -5   3        668.55        720.57        79.18 o                         
  -6  -5   3         74.02         63.66        18.80 o                         
  -5  -5   3        741.76        735.68        56.51 o                         
  -4  -5   3       3724.33       3581.38       126.43 o                         
  -3  -5   3        231.57        256.88        46.94 o                         
  -2  -5   3         16.80         10.90        10.92 o                         
  -1  -5   3       1260.77       1281.31        60.17 o                         
   0  -5   3        764.55        697.02        41.91 o                         
   1  -5   3         82.60         85.18        18.81 o                         
   2  -5   3        541.64        489.15        37.40 o                         
   3  -5   3       1313.43       1244.25        63.33 o                         
   4  -5   3        191.38        198.65        31.88 o                         
   5  -5   3       1361.89       1268.41       104.52 o                         
   6  -5   3         12.03          4.09        19.62 o                         
   7  -5   3        154.72        180.30        57.09 o                         
   8  -5   3        382.12        362.01        87.34 o                         
   9  -5   3         26.42         12.23        36.13 o                         
  -9  -4   3        350.91        522.07       101.61 o                         
  -8  -4   3        269.06        309.40        52.42 o                         
  -7  -4   3         94.38        150.05        36.62 o                         
  -6  -4   3        281.80        336.74        47.76 o                         
  -5  -4   3       1693.96       1499.75       101.54 o                         
  -4  -4   3       3725.20       3600.25       159.99 o                         
  -3  -4   3       1033.70       1066.82        71.89 o                         
  -2  -4   3       1296.99       1262.42        75.01 o                         
  -1  -4   3        737.08        657.47        48.83 o                         
   0  -4   3        118.67        117.84        25.90 o                         
   1  -4   3       5278.10       5135.19       135.14 o                         
   2  -4   3       1457.13       1373.68        61.18 o                         
   3  -4   3         63.65         70.60        17.94 o                         
   4  -4   3        939.57        936.15        52.03 o                         
   5  -4   3        860.98        821.80        82.25 o                         
   6  -4   3        687.63        673.57       106.38 o                         
   7  -4   3        214.34        262.13        66.23 o                         
   8  -4   3        488.48        421.71        91.43 o                         
   9  -4   3        104.07        186.49        65.43 o                         
 -10  -3   3        214.99        263.21        78.61 o                         
  -9  -3   3        283.61        267.98        71.20 o                         
  -8  -3   3        409.09        599.73       100.88 o                         
  -7  -3   3       1135.31       1216.13        79.20 o                         
  -6  -3   3        838.75        779.09        58.64 o                         
  -5  -3   3       2510.88       2390.52       132.33 o                         
  -4  -3   3         13.85          6.63        13.06 o                         
  -3  -3   3        899.46        858.66        62.34 o                         
  -2  -3   3         45.76         34.87        16.27 o                         
  -1  -3   3        106.28        182.06        31.64 o                         
   0  -3   3       1898.03       1715.87        80.02 o                         
   1  -3   3       4143.46       3869.50       139.57 o                         
   2  -3   3        677.91        739.66        41.29 o                         
   3  -3   3       1836.93       1712.32        65.30 o                         
   4  -3   3       7591.34       7075.72       260.76 o                         
   5  -3   3        123.89        105.54        37.79 o                         
   6  -3   3        479.37        467.50        61.09 o                         
   7  -3   3         16.37          8.98        18.52 o                         
   8  -3   3         13.93          6.82        25.05 o                         
   9  -3   3        125.07        130.93        55.57 o                         
 -10  -2   3        299.14        265.55        81.03 o                         
  -9  -2   3          2.43        -21.54        21.54 o                         
  -8  -2   3         41.00         21.74        25.12 o                         
  -7  -2   3        720.52        706.66        88.55 o                         
  -6  -2   3         47.04         -3.48        34.44 o                         
  -5  -2   3        749.48        722.70        73.60 o                         
  -4  -2   3         68.84        108.26        30.29 o                         
  -3  -2   3         60.61         53.49        19.47 o                         
  -1  -2   3        210.13        175.13        30.92 o                         
   0  -2   3       1258.68       1254.14        64.75 o                         
   1  -2   3        546.11        538.50        41.42 o                         
   2  -2   3        922.25        967.87        64.45 o                         
   3  -2   3        299.54        296.75        35.82 o                         
   4  -2   3       5116.36       4863.42       150.46 o                         
   5  -2   3        341.74        424.07        55.13 o                         
   6  -2   3         84.49        103.17        30.73 o                         
   7  -2   3        817.59        926.46        82.73 o                         
   8  -2   3         53.52         43.96        27.95 o                         
   9  -2   3        253.67        170.55        50.06 o                         
 -10  -1   3         62.47         38.28        40.33 o                         
  -9  -1   3        258.39        479.43        98.60 o                         
  -8  -1   3        352.50        419.28        86.22 o                         
  -7  -1   3       1839.49       1866.12       126.86 o                         
  -6  -1   3        184.31        175.97        29.74 o                         
  -5  -1   3        248.79        261.02        30.49 o                         
  -4  -1   3        206.60        113.30        18.79 o                         
  -3  -1   3       1054.67        976.00        64.35 o                         
  -2  -1   3        277.54        328.95        33.08 o                         
  -1  -1   3          7.60         10.79         7.95 o                         
   0  -1   3        572.79        665.01        43.15 o                         
   1  -1   3          6.30         20.93         7.23 o                         
   2  -1   3        235.28        247.92        28.50 o                         
   3  -1   3          0.55          9.74         7.50 o                         
   4  -1   3        735.73        682.52        49.24 o                         
   5  -1   3        768.25        741.07        57.48 o                         
   6  -1   3        974.94        869.96        68.76 o                         
   7  -1   3         68.97        107.53        32.66 o                         
   8  -1   3        266.73        253.86        53.93 o                         
   9  -1   3        545.35        605.05        86.43 o                         
 -10   0   3        395.31        495.90       102.24 o                         
  -9   0   3       1788.85       2083.74       166.08 o                         
  -8   0   3       1077.63       1224.84       120.69 o                         
  -7   0   3        199.62        195.22        33.62 o                         
  -6   0   3        826.99        823.16        52.68 o                         
  -5   0   3        671.22        608.58        38.92 o                         
  -4   0   3       5319.84       5395.00       110.34 o                         
  -3   0   3       6254.20       7271.36       130.16 o                         
  -2   0   3       9538.83      12037.32       328.86 o                         
  -1   0   3         23.73         26.93         7.46 o                         
   0   0   3       2773.20       3317.06        68.15 o                         
   1   0   3       3697.00       3882.73        77.68 o                         
   2   0   3       2652.95       2726.01        85.99 o                         
   3   0   3        275.30        292.22        34.91 o                         
   4   0   3         69.84         62.83        19.11 o                         
   5   0   3       2441.86       2466.84       109.60 o                         
   6   0   3        619.13        565.37        67.86 o                         
   7   0   3        235.49        247.56        50.10 o                         
   8   0   3          2.26         21.59        22.50 o                         
   9   0   3        281.39        249.34        56.47 o                         
 -10   1   3        654.06        740.49       124.54 o                         
  -9   1   3        178.41        189.87        58.05 o                         
  -8   1   3        315.52        388.96        70.16 o                         
  -7   1   3        626.23        401.87        62.24 o                         
  -6   1   3       1748.50       1579.43        58.10 o                         
  -5   1   3        808.88        772.79        35.36 o                         
  -4   1   3       2882.35       2917.70        68.45 o                         
  -3   1   3        279.05        326.87        25.59 o                         
  -2   1   3       5206.13       5898.09       133.16 o                         
  -1   1   3        383.31        420.11        18.32 o                         
   0   1   3        984.12       1038.46        32.10 o                         
   1   1   3       4853.11       4863.23        93.48 o                         
   2   1   3       5824.04       6084.36       115.50 o                         
   3   1   3        416.23        420.21        34.33 o                         
   4   1   3       3682.25       3788.30       130.19 o                         
   5   1   3       2592.46       2602.93       112.56 o                         
   6   1   3         14.28         18.63        15.62 o                         
   7   1   3         17.66         11.31        17.79 o                         
   8   1   3          0.48         27.74        27.70 o                         
   9   1   3          1.69         17.58        31.47 o                         
 -11   2   3         57.78        108.58        47.65 o                         
 -10   2   3         11.30         65.83        46.17 o                         
  -9   2   3        415.20        470.36        98.55 o                         
  -8   2   3         54.50         57.30        36.91 o                         
  -7   2   3        266.42        201.64        30.11 o                         
  -6   2   3       1592.88       1522.59        72.39 o                         
  -5   2   3          0.81          3.34        16.20 o                         
  -4   2   3        352.26        300.76        37.40 o                         
  -3   2   3       2897.22       3109.68        92.19 o                         
  -2   2   3        218.37        237.80        21.36 o                         
  -1   2   3        384.21        350.40        18.54 o                         
   0   2   3       5515.09       6213.35       114.66 o                         
   1   2   3        367.73        360.89        20.92 o                         
   2   2   3         67.72         88.70        13.77 o                         
   3   2   3        249.04        267.73        21.95 o                         
   4   2   3       1740.24       1675.44        82.56 o                         
   5   2   3        355.15        328.56        47.14 o                         
   6   2   3         53.45         76.77        26.89 o                         
   7   2   3         26.81         27.08        24.59 o                         
   8   2   3        164.89        213.70        53.10 o                         
 -11   3   3         23.56         56.11        39.00 o                         
 -10   3   3         25.36          6.42        29.24 o                         
  -9   3   3         40.65         38.72        37.97 o                         
  -8   3   3          1.81        -17.49        18.32 o                         
  -7   3   3       1511.91       1456.89        75.80 o                         
  -6   3   3       3331.97       3169.80       113.36 o                         
  -5   3   3         25.73         33.18        12.70 o                         
  -4   3   3        392.82        354.43        33.44 o                         
  -3   3   3       6963.87       7533.48       176.58 o                         
  -2   3   3          0.98         -0.46         4.16 o                         
  -1   3   3        332.68        352.59        22.66 o                         
   0   3   3       1089.15       1039.87        52.02 o                         
   1   3   3         64.67         74.46        12.11 o                         
   2   3   3       1139.70       1036.06        40.04 o                         
   3   3   3        170.68        186.71        23.32 o                         
   4   3   3          2.42          2.98        12.19 o                         
   5   3   3        145.57        151.92        35.40 o                         
   6   3   3        967.60        960.38        72.05 o                         
   7   3   3        284.87        259.34        55.74 o                         
   8   3   3         47.95         36.26        54.49 o                         
 -10   4   3        552.39        591.69       114.45 o                         
  -9   4   3        847.06        838.45       127.22 o                         
  -8   4   3        574.75        617.06       107.70 o                         
  -7   4   3       2131.79       2006.17        94.47 o                         
  -6   4   3        149.37        191.53        31.98 o                         
  -5   4   3       1658.98       1527.28        72.76 o                         
  -4   4   3       2266.94       2237.87        86.01 o                         
  -3   4   3       3375.31       3304.46       101.99 o                         
  -2   4   3        527.06        471.92        29.46 o                         
  -1   4   3        457.33        365.05        45.57 o                         
   0   4   3        503.28        435.93        48.85 o                         
   1   4   3        663.75        684.81        47.19 o                         
   2   4   3       1203.48       1078.91        42.49 o                         
   3   4   3          5.31          6.78         7.97 o                         
   4   4   3         12.73         11.60        12.09 o                         
   5   4   3         17.59         19.33        26.34 o                         
   6   4   3        639.29        691.74       132.53 o                         
   7   4   3        848.63        896.02       148.30 o                         
   8   4   3        100.33        172.94        82.98 o                         
 -10   5   3        206.74        188.45        69.41 o                         
  -9   5   3        183.95        147.93        56.87 o                         
  -8   5   3        591.60        609.05       106.85 o                         
  -7   5   3        249.60        248.98        39.86 o                         
  -6   5   3        920.19        853.05        58.66 o                         
  -5   5   3        811.32        820.77        54.38 o                         
  -4   5   3       1429.63       1431.93        68.88 o                         
  -3   5   3         39.55         36.83        13.53 o                         
  -2   5   3        119.97        142.38        21.59 o                         
  -1   5   3         77.45        117.61        36.76 o                         
   0   5   3        187.10        167.94        41.15 o                         
   1   5   3        582.60        552.56        46.09 o                         
   2   5   3       4473.94       4080.62       143.53 o                         
   3   5   3        156.73        196.79        37.58 o                         
   4   5   3         11.14         35.64        30.82 o                         
   5   5   3       3111.15       3175.05       223.71 o                         
   6   5   3        698.24        632.13       125.15 o                         
   7   5   3         65.36        102.42        61.91 o                         
 -10   6   3        105.52         64.14        51.04 o                         
  -9   6   3         23.31         22.45        32.54 o                         
  -8   6   3         26.57         21.89        36.22 o                         
  -7   6   3         74.59         92.61        25.00 o                         
  -6   6   3        113.80        134.87        28.61 o                         
  -5   6   3        221.16        282.17        42.27 o                         
  -4   6   3       1129.93       1046.90        59.86 o                         
  -3   6   3         51.77         90.97        20.41 o                         
  -2   6   3       1305.71       1162.22       100.61 o                         
  -1   6   3        551.57        539.48        67.53 o                         
   0   6   3          5.76          0.55        12.20 o                         
   1   6   3        343.01        292.51        60.52 o                         
   2   6   3        134.06        120.43        31.69 o                         
   3   6   3        214.97        225.53        40.12 o                         
   4   6   3          9.48         44.09        37.97 o                         
   5   6   3       1067.13       1098.15       133.77 o                         
   6   6   3        162.35        166.27        68.72 o                         
   7   6   3         39.93         54.44        46.85 o                         
 -10   7   3          1.78         -9.96        35.68 o                         
  -9   7   3          9.08         26.64        37.68 o                         
  -8   7   3        189.15        288.60        76.57 o                         
  -7   7   3         87.41        120.57        29.81 o                         
  -6   7   3        826.18        862.62        64.03 o                         
  -5   7   3        545.92        527.47        56.73 o                         
  -4   7   3         98.35        148.06        34.59 o                         
  -3   7   3       1276.65       1126.83       106.99 o                         
  -2   7   3       3629.11       3602.35       202.51 o                         
  -1   7   3         57.24         66.72        32.98 o                         
   0   7   3         17.95         70.37        33.55 o                         
   1   7   3       1375.10       1176.59       108.80 o                         
   2   7   3          5.28          5.86        13.02 o                         
   3   7   3         46.52         46.82        21.40 o                         
   4   7   3          1.01          9.49        31.15 o                         
   5   7   3         20.62         13.40        33.38 o                         
   6   7   3         29.25         79.72        55.68 o                         
  -9   8   3         63.22         43.14        42.47 o                         
  -8   8   3       1001.64       1037.90        79.85 o                         
  -7   8   3        330.35        440.82        62.25 o                         
  -6   8   3        458.45        610.24       104.09 o                         
  -5   8   3        439.97        469.04        91.32 o                         
  -4   8   3        228.26        120.17        46.99 o                         
  -3   8   3       1151.21       1078.88       111.94 o                         
  -2   8   3        123.15        238.21        67.27 o                         
  -1   8   3        315.92        251.59        64.02 o                         
   0   8   3         59.69         64.34        37.30 o                         
   1   8   3        421.02        428.71        87.70 o                         
   2   8   3        324.83        245.31        48.96 o                         
   3   8   3        393.77        305.63        85.81 o                         
   4   8   3         97.37        145.16        63.76 o                         
   5   8   3          4.35         36.36        43.39 o                         
  -8   9   3         32.15         11.00        28.61 o                         
  -7   9   3        590.70        640.65       112.97 o                         
  -6   9   3         90.08        100.74        47.09 o                         
  -5   9   3        284.05        278.22        73.98 o                         
  -4   9   3        238.94        279.71        70.67 o                         
  -3   9   3        165.67        229.21        66.78 o                         
  -2   9   3          7.15         32.56        30.68 o                         
  -1   9   3        238.55        296.22        76.39 o                         
   0   9   3         33.91         73.08        41.52 o                         
   1   9   3          0.92         -9.97        22.82 o                         
   2   9   3        758.98        715.63        89.54 o                         
   3   9   3        556.34        487.21       122.03 o                         
   4   9   3        199.32        157.19        71.76 o                         
  -8  10   3         14.27        -17.62        25.13 o                         
  -7  10   3         36.46        -26.10        26.10 o                         
  -6  10   3         32.15         51.85        37.26 o                         
  -5  10   3        208.66        300.40        82.86 o                         
  -4  10   3         11.40          2.40        18.35 o                         
  -3  10   3        112.23        132.28        56.26 o                         
  -2  10   3        413.37        383.52        94.59 o                         
  -1  10   3        564.86        482.51       103.08 o                         
   0  10   3        148.28        145.79        61.07 o                         
   1  10   3         18.90         17.36        31.50 o                         
   2  10   3        324.78        288.04        61.95 o                         
   3  10   3          4.14         40.57        44.25 o                         
  -7  11   3         12.73        -26.92        26.92 o                         
  -6  11   3        130.57        157.35        65.17 o                         
  -5  11   3        481.66        654.05       126.14 o                         
  -4  11   3         17.91         -0.60        30.85 o                         
  -3  11   3        234.19        220.32        68.64 o                         
  -2  11   3       1339.18       1457.48       158.95 o                         
  -1  11   3        639.66        648.49       124.92 o                         
   0  11   3         91.02         38.16        40.76 o                         
   1  11   3        782.91        794.14       142.27 o                         
   2  11   3        335.84        342.01        72.92 o                         
  -5  12   3          1.99          7.93        34.27 o                         
  -4  12   3         71.83         59.11        41.54 o                         
  -3  12   3        262.75        165.30        65.60 o                         
  -2  12   3        496.76        581.40       126.94 o                         
  -1  12   3          1.48          3.22        33.25 o                         
   0  12   3         79.44         -5.01        36.48 o                         
   0 -13   4         21.39          5.85        59.50 o                         
   1 -13   4        536.21        585.61       116.44 o                         
   2 -13   4        277.25        429.89        97.83 o                         
  -3 -12   4        322.82        276.95        96.14 o                         
  -2 -12   4        287.52        304.90       107.65 o                         
  -1 -12   4         26.70         67.20        80.05 o                         
   0 -12   4        336.25        314.73       100.87 o                         
   1 -12   4        297.78        302.30        84.88 o                         
   2 -12   4         19.16          2.52        58.14 o                         
   3 -12   4         72.83         90.84        51.16 o                         
   4 -12   4         53.32         84.87        46.93 o                         
   5 -12   4         23.17         46.56        37.75 o                         
  -4 -11   4          5.30        -37.14        37.14 o                         
  -3 -11   4        649.72        817.32       153.47 o                         
  -2 -11   4        556.28        489.45       111.55 o                         
  -1 -11   4        556.77        601.14       126.09 o                         
   0 -11   4        195.64        124.41        60.89 o                         
   1 -11   4        178.33        211.02        72.60 o                         
   2 -11   4        313.36        452.46       110.66 o                         
   3 -11   4         22.45         21.02        34.99 o                         
   4 -11   4          6.65          0.27        26.83 o                         
   5 -11   4         51.13         54.61        33.74 o                         
  -5 -10   4         30.38         48.41        41.72 o                         
  -4 -10   4        686.05        770.32       139.84 o                         
  -3 -10   4        139.35        166.11        70.43 o                         
  -2 -10   4        191.63         80.99        46.18 o                         
  -1 -10   4        180.66        180.43        64.45 o                         
   0 -10   4          2.13          6.10        26.31 o                         
   1 -10   4         27.48         47.66        32.09 o                         
   2 -10   4       1030.13       1063.28       125.14 o                         
   3 -10   4        539.40        663.18       126.32 o                         
   4 -10   4        298.71        432.09        95.90 o                         
   5 -10   4         84.81        112.05        33.80 o                         
   6 -10   4        276.79        319.71        79.66 o                         
   7 -10   4        158.47        125.53        54.88 o                         
  -5  -9   4        199.35        247.78        80.09 o                         
  -4  -9   4        330.46        439.42       102.92 o                         
  -3  -9   4         69.54         66.51        45.52 o                         
  -2  -9   4         94.69         88.57        51.95 o                         
  -1  -9   4        178.94        167.19        61.55 o                         
   0  -9   4          0.26        -14.91        14.91 o                         
   1  -9   4        232.05        227.96        63.86 o                         
   2  -9   4       1089.49       1052.81        71.69 o                         
   3  -9   4        518.75        475.17        59.12 o                         
   4  -9   4        143.28        145.82        32.42 o                         
   5  -9   4        454.12        457.54        61.73 o                         
   6  -9   4        551.99        791.92       118.76 o                         
   7  -9   4        450.95        504.41       102.72 o                         
  -7  -8   4         86.35         68.74        56.99 o                         
  -6  -8   4        338.94        370.65       108.11 o                         
  -5  -8   4        296.48        311.84        85.90 o                         
  -4  -8   4        628.60        582.60       117.38 o                         
  -3  -8   4          6.04         10.92        23.90 o                         
  -2  -8   4        379.37        413.54        94.54 o                         
  -1  -8   4        302.73        460.12        95.90 o                         
   0  -8   4         19.38         19.89        13.37 o                         
   1  -8   4        713.83        613.90        50.32 o                         
   2  -8   4          1.65          3.17        10.59 o                         
   3  -8   4         16.70         16.16        13.96 o                         
   4  -8   4         46.93         49.16        20.15 o                         
   5  -8   4         20.43         33.70        25.29 o                         
   6  -8   4          0.98          8.34        21.46 o                         
   7  -8   4        259.64        377.95        87.56 o                         
   8  -8   4          0.56        -20.65        32.76 o                         
  -8  -7   4         78.20        116.29        60.10 o                         
  -7  -7   4        280.95        404.85       103.80 o                         
  -6  -7   4        809.78        828.23       135.71 o                         
  -5  -7   4         25.26         51.62        41.95 o                         
  -4  -7   4        774.56        657.28       126.43 o                         
  -3  -7   4        591.45        674.81        57.01 o                         
  -2  -7   4       1992.05       2095.91        93.19 o                         
  -1  -7   4       1901.93       1706.09        79.97 o                         
   0  -7   4        200.91        209.04        33.19 o                         
   1  -7   4        715.66        574.76        47.43 o                         
   2  -7   4          8.94         22.43        13.92 o                         
   3  -7   4        769.20        746.66        59.06 o                         
   4  -7   4         11.60         22.79        14.80 o                         
   5  -7   4        330.36        489.92        82.27 o                         
   6  -7   4         28.04          6.71        23.91 o                         
   7  -7   4         15.37         47.11        39.39 o                         
   8  -7   4        235.49        215.04        68.01 o                         
  -8  -6   4          6.62         -5.36        46.29 o                         
  -7  -6   4        766.51        919.31       150.67 o                         
  -6  -6   4       1386.23       1493.50        89.18 o                         
  -5  -6   4          1.02        -17.32        17.32 o                         
  -4  -6   4        396.44        445.47        58.47 o                         
  -3  -6   4       3183.18       2638.62       108.13 o                         
  -2  -6   4         43.69         61.76        19.93 o                         
  -1  -6   4        297.98        270.58        37.56 o                         
   0  -6   4          4.90         12.72        10.10 o                         
   1  -6   4          0.50          0.30         6.82 o                         
   2  -6   4       1754.23       1600.06        75.58 o                         
   3  -6   4       3017.92       2771.02       105.40 o                         
   4  -6   4       2716.79       2512.16       104.31 o                         
   5  -6   4        117.97         62.34        29.80 o                         
   6  -6   4        843.50        607.72        93.68 o                         
   7  -6   4        652.70        622.19       115.43 o                         
   8  -6   4        588.33        562.42       112.44 o                         
  -8  -5   4          3.80          8.23        22.24 o                         
  -7  -5   4        315.75        389.77        60.01 o                         
  -6  -5   4        276.77        290.78        62.67 o                         
  -5  -5   4        155.01        190.47        47.90 o                         
  -3  -5   4        426.54        440.01        52.29 o                         
  -2  -5   4         13.09          3.37        11.59 o                         
  -1  -5   4         25.87         18.74        12.82 o                         
   0  -5   4       1450.28       1477.66        83.48 o                         
   1  -5   4         78.94        111.19        22.79 o                         
   2  -5   4       2325.21       2138.44        85.64 o                         
   3  -5   4        616.92        619.53        44.77 o                         
   4  -5   4       2542.52       2403.20        96.35 o                         
   5  -5   4         81.15         63.16        32.59 o                         
   6  -5   4       1461.41       1328.25       118.26 o                         
   7  -5   4        805.68        790.17       119.44 o                         
   8  -5   4        375.49        325.79        82.96 o                         
   9  -5   4        383.65        338.08        90.16 o                         
  -9  -4   4          0.86        -16.99        29.03 o                         
  -8  -4   4         83.74         77.56        39.72 o                         
  -7  -4   4        151.92        125.87        63.41 o                         
  -6  -4   4        593.68        588.25        86.90 o                         
  -5  -4   4       1888.86       1808.90       118.58 o                         
  -4  -4   4        852.89        817.17        70.17 o                         
  -3  -4   4       2888.65       2587.86       129.56 o                         
  -2  -4   4        920.49        831.16        62.82 o                         
  -1  -4   4       1212.83       1124.76        72.53 o                         
   0  -4   4       2076.81       1945.50        97.66 o                         
   1  -4   4       1216.58       1019.97        67.46 o                         
   2  -4   4       1479.92       1438.19        65.53 o                         
   3  -4   4        125.34        111.63        21.65 o                         
   4  -4   4         74.18        103.10        20.78 o                         
   5  -4   4        315.33        273.52        61.82 o                         
   6  -4   4          9.50          0.75        16.91 o                         
   7  -4   4         18.06        -13.69        17.64 o                         
   8  -4   4          1.31         22.13        28.63 o                         
   9  -4   4         15.06        -12.53        29.53 o                         
 -10  -3   4        180.20        163.86        61.32 o                         
  -9  -3   4        389.10        539.40        98.36 o                         
  -8  -3   4          2.43         23.65        26.51 o                         
  -7  -3   4        380.92        423.91        80.06 o                         
  -6  -3   4       1282.18       1330.19       116.34 o                         
  -5  -3   4       2192.32       2014.81       121.39 o                         
  -4  -3   4        267.56        271.29        49.50 o                         
  -3  -3   4        441.21        413.31        44.64 o                         
  -2  -3   4       1013.79        898.24        64.35 o                         
  -1  -3   4       8567.86       8635.45       264.86 o                         
   0  -3   4       7460.05       7435.43       235.48 o                         
   1  -3   4         31.10         15.26        10.95 o                         
   2  -3   4       1224.69       1120.61        74.94 o                         
   3  -3   4       1308.77       1123.64        53.87 o                         
   4  -3   4         81.51         43.91        24.63 o                         
   5  -3   4          0.29          6.64        12.21 o                         
   6  -3   4        802.95        698.45        73.18 o                         
   7  -3   4         36.62         77.05        38.17 o                         
   8  -3   4         82.81         66.55        42.14 o                         
   9  -3   4       1080.28        958.59       149.95 o                         
 -10  -2   4         35.51         55.23        45.58 o                         
  -9  -2   4        198.58        224.69        70.32 o                         
  -8  -2   4        122.98         92.39        50.28 o                         
  -7  -2   4        169.92        149.58        33.80 o                         
  -6  -2   4       4584.10       4994.99       159.93 o                         
  -5  -2   4        919.58        816.03        75.71 o                         
  -4  -2   4        395.15        460.62        50.44 o                         
  -3  -2   4       1131.73       1123.94        74.71 o                         
  -2  -2   4       2347.62       2158.54       104.79 o                         
  -1  -2   4       2828.12       2864.69       121.12 o                         
   0  -2   4        659.48        590.04        47.00 o                         
   1  -2   4       4995.31       4934.62       172.28 o                         
   2  -2   4        120.23        114.41        21.63 o                         
   3  -2   4       5905.73       5203.62       152.51 o                         
   4  -2   4       1254.35       1231.93        71.38 o                         
   5  -2   4       1082.14        961.54        67.79 o                         
   6  -2   4         98.32         87.19        29.46 o                         
   7  -2   4       1114.11       1051.67        84.23 o                         
   8  -2   4        559.84        546.38        79.10 o                         
   9  -2   4        572.30        508.19        82.12 o                         
 -10  -1   4        275.22        423.99        99.58 o                         
  -9  -1   4         27.07         69.95        34.92 o                         
  -8  -1   4          4.21         17.21        42.53 o                         
  -7  -1   4          2.59        -15.53        34.16 o                         
  -6  -1   4        199.52        256.65        31.40 o                         
  -5  -1   4        215.74        188.76        24.69 o                         
  -4  -1   4        407.00        336.43        42.75 o                         
  -3  -1   4       1983.04       2298.98       111.02 o                         
  -2  -1   4       1390.07       1396.16        80.63 o                         
  -1  -1   4       1823.08       2065.21        96.93 o                         
   0  -1   4        415.80        424.84        38.55 o                         
   1  -1   4       3336.39       3635.57       103.78 o                         
   2  -1   4         69.13         74.06        18.09 o                         
   3  -1   4        929.72        840.23        51.82 o                         
   4  -1   4        355.15        332.61        44.21 o                         
   5  -1   4       1385.58       1297.58        79.01 o                         
   6  -1   4        326.90        356.47        55.07 o                         
   7  -1   4       1480.56       1537.21       101.32 o                         
   8  -1   4       1539.25       1622.50       112.46 o                         
   9  -1   4         17.92         -9.83        28.38 o                         
 -10   0   4       1192.47       1257.07       142.98 o                         
  -9   0   4        297.87        335.77        75.85 o                         
  -8   0   4         95.41         98.73        49.51 o                         
  -7   0   4         19.40         11.65        26.80 o                         
  -6   0   4          6.25          5.85        14.24 o                         
  -5   0   4        103.72         90.85        13.37 o                         
  -4   0   4       1593.22       1611.63        48.19 o                         
  -3   0   4       2948.46       2995.18       128.65 o                         
  -2   0   4         15.30          0.97         5.35 o                         
  -1   0   4       3454.30       4292.15        88.30 o                         
   0   0   4        828.36        849.91        32.03 o                         
   1   0   4        738.79        649.39        28.54 o                         
   2   0   4        633.13        635.63        41.00 o                         
   3   0   4         56.39         54.34        17.27 o                         
   4   0   4        544.12        563.12        46.88 o                         
   5   0   4         52.23         32.53        18.47 o                         
   6   0   4         31.90         23.07        18.52 o                         
   7   0   4         46.66         27.40        23.88 o                         
   8   0   4         81.43         58.58        33.86 o                         
   9   0   4         53.35         71.73        48.53 o                         
 -11   1   4        278.28        231.69        77.50 o                         
 -10   1   4        173.58        239.37        74.52 o                         
  -9   1   4        873.46        970.30       110.68 o                         
  -8   1   4        150.33         94.73        36.05 o                         
  -7   1   4        915.03        818.46        56.83 o                         
  -6   1   4        653.36        554.52        44.07 o                         
  -5   1   4       4605.55       4350.17       131.85 o                         
  -4   1   4       1443.68       1412.52        62.72 o                         
  -3   1   4       3144.78       3211.28       132.24 o                         
  -2   1   4       1977.64       2202.88        71.51 o                         
  -1   1   4       1958.60       2068.03        52.78 o                         
   0   1   4       3141.57       3230.09        73.42 o                         
   1   1   4       6270.00       6706.68       126.94 o                         
   2   1   4         44.82         72.92        12.43 o                         
   3   1   4       1330.08       1275.52        66.02 o                         
   4   1   4       2429.88       2415.60       101.84 o                         
   5   1   4         63.80         48.86        21.96 o                         
   6   1   4         68.66         90.42        24.60 o                         
   7   1   4        343.34        373.70        65.12 o                         
   8   1   4         65.79         95.30        34.41 o                         
 -11   2   4        159.73        203.54        66.02 o                         
 -10   2   4        182.04        290.97        79.00 o                         
  -9   2   4          8.87         -3.58        45.29 o                         
  -8   2   4        100.16        135.42        47.31 o                         
  -7   2   4          2.14          5.04        18.41 o                         
  -6   2   4       1921.30       1822.61        83.09 o                         
  -5   2   4      10745.40       9964.27       329.89 o                         
  -4   2   4        418.35        383.80        32.16 o                         
  -3   2   4        458.42        478.63        32.60 o                         
  -2   2   4       5178.47       5105.19       100.34 o                         
  -1   2   4        478.00        465.21        23.96 o                         
   0   2   4       3719.61       4038.62        87.69 o                         
   1   2   4          1.95          2.88         4.55 o                         
   2   2   4        251.10        276.81        23.10 o                         
   3   2   4        687.50        606.63        44.38 o                         
   4   2   4       1529.35       1560.31        81.53 o                         
   5   2   4        371.79        490.56        53.86 o                         
   6   2   4        164.76        203.80        40.83 o                         
   7   2   4        501.75        498.07        74.23 o                         
   8   2   4        171.05        212.19        53.38 o                         
 -11   3   4          2.92        -15.79        29.26 o                         
 -10   3   4         11.28         14.47        32.37 o                         
  -9   3   4        265.75        227.75        64.40 o                         
  -8   3   4          1.22        -10.15        16.72 o                         
  -7   3   4        432.29        467.87        53.49 o                         
  -6   3   4        508.69        506.80        46.20 o                         
  -5   3   4          2.26         15.03         9.33 o                         
  -4   3   4        217.18        239.79        31.61 o                         
  -3   3   4         72.12        100.93        20.24 o                         
  -2   3   4         53.87         38.22        11.51 o                         
  -1   3   4          2.93          0.97         4.67 o                         
   0   3   4         30.29         44.76         9.13 o                         
   1   3   4       1671.61       1567.98        50.64 o                         
   2   3   4         80.35        105.71        16.60 o                         
   3   3   4        337.50        336.50        27.89 o                         
   4   3   4        145.04        142.04        30.88 o                         
   5   3   4        583.19        577.08        65.57 o                         
   6   3   4        140.62        116.24        28.86 o                         
   7   3   4        418.51        450.17       107.64 o                         
   8   3   4       1155.17       1198.07       156.51 o                         
 -11   4   4        168.33        158.62        66.00 o                         
 -10   4   4        646.49        792.04       129.42 o                         
  -9   4   4       2227.57       2431.13       183.85 o                         
  -8   4   4        373.36        401.93        84.57 o                         
  -7   4   4         15.39         28.16        15.86 o                         
  -6   4   4        288.68        324.72        44.26 o                         
  -5   4   4        336.12        403.68        46.15 o                         
  -4   4   4       1134.53       1109.87        59.42 o                         
  -3   4   4        585.70        551.13        37.65 o                         
  -2   4   4       2492.98       2651.50       146.60 o                         
  -1   4   4        242.19        274.23        23.25 o                         
   0   4   4        350.12        357.14        44.55 o                         
   1   4   4        599.05        532.42        28.32 o                         
   2   4   4         10.47          7.60         7.83 o                         
   3   4   4       1395.52       1230.09        55.46 o                         
   4   4   4          1.80         -0.50        18.81 o                         
   5   4   4        462.62        582.95       118.21 o                         
   6   4   4         16.12         20.99        31.43 o                         
   7   4   4        115.13        135.19        64.20 o                         
 -10   5   4        530.45        602.04       121.14 o                         
  -9   5   4        182.43        225.12        70.00 o                         
  -8   5   4        536.81        571.15        66.23 o                         
  -7   5   4         84.83        136.31        30.40 o                         
  -6   5   4        696.81        624.22        56.94 o                         
  -5   5   4        770.65        741.94        52.18 o                         
  -4   5   4       1572.93       1440.96        71.34 o                         
  -3   5   4        685.00        667.03        42.15 o                         
  -2   5   4       2714.40       2404.11       142.96 o                         
  -1   5   4       2275.92       2287.17       136.33 o                         
   0   5   4       2678.23       2478.23       104.15 o                         
   1   5   4       4972.64       4325.72       148.03 o                         
   2   5   4        407.34        477.37        55.16 o                         
   3   5   4        176.62        161.91        57.48 o                         
   4   5   4       1148.14       1267.11       133.75 o                         
   5   5   4       1206.59       1074.31       129.78 o                         
   6   5   4          0.76         10.97        36.84 o                         
   7   5   4         37.09         61.76        53.81 o                         
 -10   6   4         31.62         65.17        53.44 o                         
  -9   6   4        171.62        306.25        81.75 o                         
  -8   6   4          7.17          4.82        15.76 o                         
  -7   6   4         62.00         97.70        21.92 o                         
  -6   6   4         14.78         28.10        16.60 o                         
  -5   6   4       1452.86       1507.71        78.80 o                         
  -4   6   4       2612.69       2509.94        99.45 o                         
  -3   6   4        185.22        227.47        30.88 o                         
  -2   6   4       1014.19        935.07        91.23 o                         
  -1   6   4       6864.88       6070.96       261.61 o                         
   0   6   4        616.25        636.05        73.20 o                         
   1   6   4        542.76        625.89        58.70 o                         
   2   6   4         33.78         28.13        17.72 o                         
   3   6   4          7.61         23.81        27.07 o                         
   4   6   4        900.22        878.31       138.59 o                         
   5   6   4        362.65        372.39        97.34 o                         
   6   6   4        293.61        256.85        88.04 o                         
 -10   7   4          0.20          7.45        41.54 o                         
  -9   7   4          1.19         22.89        35.41 o                         
  -8   7   4          2.45          5.70        19.79 o                         
  -7   7   4        107.68         82.61        26.75 o                         
  -6   7   4        560.98        615.64        67.26 o                         
  -5   7   4        376.32        368.53        48.82 o                         
  -4   7   4        487.64        552.74        91.47 o                         
  -3   7   4        558.40        447.91        78.58 o                         
  -2   7   4        556.44        413.19        78.96 o                         
  -1   7   4          0.83          7.45        14.91 o                         
   0   7   4        204.78        199.57        54.52 o                         
   1   7   4        101.97        122.21        32.64 o                         
   2   7   4        431.04        424.33        60.71 o                         
   3   7   4          8.22         52.38        37.14 o                         
   4   7   4        138.33        115.08        57.00 o                         
   5   7   4          3.40         32.05        37.62 o                         
  -9   8   4       1059.39       1305.11       134.74 o                         
  -8   8   4        812.38        905.03        75.04 o                         
  -7   8   4        472.71        477.35        93.69 o                         
  -6   8   4        195.31        256.20        70.03 o                         
  -5   8   4        256.50        250.04        66.91 o                         
  -4   8   4         15.52          3.78        18.36 o                         
  -3   8   4        772.78        744.57       118.59 o                         
  -2   8   4        412.97        426.09        81.95 o                         
  -1   8   4       1480.32       1128.77       115.26 o                         
   0   8   4          2.46          9.26        19.30 o                         
   1   8   4         33.79         46.22        22.73 o                         
   2   8   4        245.26        293.10        53.35 o                         
   3   8   4         15.56         21.65        36.88 o                         
   4   8   4        331.33        342.23        99.42 o                         
   5   8   4          6.02         17.37        37.97 o                         
  -8   9   4        380.53        428.43        97.26 o                         
  -7   9   4        447.97        536.28       106.67 o                         
  -6   9   4        168.55        125.34        52.40 o                         
  -5   9   4        264.90        248.77        69.57 o                         
  -4   9   4        762.49        715.31       113.12 o                         
  -3   9   4        354.32        270.19        76.21 o                         
  -2   9   4        175.45        209.77        65.50 o                         
  -1   9   4         23.77         28.42        30.83 o                         
   0   9   4        290.14        217.90        63.68 o                         
   1   9   4       1398.31       1350.59       100.74 o                         
   2   9   4       1385.44       1252.09       107.51 o                         
   3   9   4         41.33         70.41        47.33 o                         
   4   9   4        352.43        281.32        92.00 o                         
  -8  10   4          1.90         -3.72        30.02 o                         
  -7  10   4          6.88          8.06        28.95 o                         
  -6  10   4         22.56         29.76        32.66 o                         
  -5  10   4        148.47        115.55        53.15 o                         
  -4  10   4        379.07        440.97        98.68 o                         
  -3  10   4         67.02        107.17        52.85 o                         
  -2  10   4         55.50         62.31        38.96 o                         
  -1  10   4        842.66        871.26       142.68 o                         
   0  10   4       1135.20        994.51       121.84 o                         
   1  10   4        458.83        435.06        74.84 o                         
   2  10   4          1.52          9.70        25.00 o                         
   3  10   4        116.12        185.60        80.87 o                         
  -7  11   4         27.66         22.29        40.34 o                         
  -6  11   4         97.47        105.32        55.06 o                         
  -5  11   4          0.21         10.49        26.44 o                         
  -4  11   4        169.07         87.63        48.36 o                         
  -3  11   4        402.60        320.53        87.81 o                         
  -2  11   4        272.60        299.11        87.53 o                         
  -1  11   4        391.03        554.28       119.53 o                         
   0  11   4        105.16         90.90        50.73 o                         
   1  11   4         51.23         14.49        26.90 o                         
  -5  12   4        123.98        122.50        60.52 o                         
  -4  12   4        124.41        121.87        57.24 o                         
  -3  12   4        286.88        267.30        84.77 o                         
  -2  12   4         26.79         38.64        48.55 o                         
  -1  12   4        359.17        458.57       112.22 o                         
  -2 -12   5        123.30        193.05        97.61 o                         
  -1 -12   5        198.48        273.90        89.74 o                         
   0 -12   5        519.66        382.54        99.91 o                         
   1 -12   5         34.98         35.42        42.49 o                         
   2 -12   5         25.46          3.33        29.36 o                         
   3 -12   5          0.28         -6.64        24.32 o                         
   4 -12   5          1.82         -5.17        29.71 o                         
  -4 -11   5        116.11        232.93        86.16 o                         
  -3 -11   5          9.84        -10.29        29.74 o                         
  -2 -11   5          5.50        -14.27        29.33 o                         
  -1 -11   5        327.71        374.67        97.67 o                         
   0 -11   5        747.01        711.07       133.29 o                         
   1 -11   5        164.86        151.81        66.23 o                         
   2 -11   5        170.77        195.46        65.58 o                         
   3 -11   5          0.12         -1.44        26.20 o                         
   4 -11   5         71.33         79.44        42.14 o                         
  -5 -10   5        104.32         59.08        48.39 o                         
  -4 -10   5          6.38         -6.55        33.51 o                         
  -3 -10   5        272.37        309.46        91.68 o                         
  -2 -10   5         22.48          6.93        29.72 o                         
  -1 -10   5         14.80          3.13        30.83 o                         
   0 -10   5         39.24         61.61        37.97 o                         
   1 -10   5       1640.68       1693.98       162.77 o                         
   2 -10   5        642.97        621.82       122.80 o                         
   3 -10   5         10.83         54.77        35.02 o                         
   4 -10   5        184.31        183.19        41.74 o                         
   5 -10   5        252.53        320.80        75.88 o                         
   6 -10   5          6.74         -5.19        26.65 o                         
  -6  -9   5        502.14        558.44       123.39 o                         
  -5  -9   5        200.01        292.88        92.22 o                         
  -4  -9   5        196.06        288.68        87.05 o                         
  -3  -9   5        718.38        803.21       144.11 o                         
  -2  -9   5        416.67        388.12        98.47 o                         
  -1  -9   5         14.10         19.28        21.15 o                         
   0  -9   5         10.88         21.84        31.60 o                         
   1  -9   5       1281.59       1275.58        74.62 o                         
   2  -9   5        160.13        200.61        37.51 o                         
   3  -9   5         94.80        105.01        29.57 o                         
   4  -9   5        108.98        143.02        34.03 o                         
   5  -9   5        356.70        408.44        81.89 o                         
   6  -9   5         28.51         30.93        36.88 o                         
   7  -9   5          0.28          9.48        37.98 o                         
  -6  -8   5        369.30        525.88       115.98 o                         
  -5  -8   5         12.74         21.91        33.94 o                         
  -4  -8   5         88.37         57.14        42.77 o                         
  -3  -8   5       2548.84       2813.89       221.99 o                         
  -2  -8   5        440.56        538.75       108.00 o                         
  -1  -8   5        260.84        275.12        39.36 o                         
   0  -8   5        988.21        874.05        58.64 o                         
   1  -8   5        284.87        377.51        48.98 o                         
   2  -8   5          3.62         22.78        13.20 o                         
   3  -8   5         14.12         30.38        13.52 o                         
   4  -8   5         44.07         32.13        16.10 o                         
   5  -8   5          7.46         -0.23        17.86 o                         
   6  -8   5        601.53        751.12       119.08 o                         
   7  -8   5        120.73        103.68        49.02 o                         
  -6  -7   5          4.54         -8.17        33.41 o                         
  -5  -7   5          0.55          4.41        28.16 o                         
  -4  -7   5         52.65         35.16        20.56 o                         
  -3  -7   5        247.09        265.03        44.71 o                         
  -2  -7   5          2.90          6.78        15.01 o                         
  -1  -7   5          0.60         -1.25         9.77 o                         
   0  -7   5       2367.75       2125.77        94.35 o                         
   1  -7   5        178.03        183.29        33.03 o                         
   2  -7   5        299.55        281.88        41.13 o                         
   3  -7   5        132.98         89.79        24.03 o                         
   4  -7   5          0.99         -4.88        11.54 o                         
   5  -7   5         14.51         61.05        32.01 o                         
   6  -7   5        720.00        757.56       113.21 o                         
   7  -7   5         45.11         19.24        33.61 o                         
   8  -7   5         71.43        111.75        58.25 o                         
  -7  -6   5       1006.11       1072.10        82.07 o                         
  -5  -6   5         24.18         12.94        23.69 o                         
  -4  -6   5        401.61        456.30        75.96 o                         
  -3  -6   5          8.41         13.81        17.40 o                         
  -2  -6   5         99.03        111.28        33.21 o                         
  -1  -6   5        654.49        656.33        61.04 o                         
   0  -6   5        297.80        247.22        36.56 o                         
   1  -6   5          3.47          3.14         9.76 o                         
   2  -6   5       4035.27       3544.91       124.38 o                         
   3  -6   5       1101.12       1041.77        62.78 o                         
   4  -6   5        115.82        132.19        28.85 o                         
   5  -6   5       1615.76       1611.16       125.84 o                         
   6  -6   5        500.59        511.55        91.31 o                         
   7  -6   5         13.26         -9.06        25.71 o                         
   8  -6   5          9.51         23.16        41.88 o                         
  -9  -5   5         69.95        116.02        53.97 o                         
  -8  -5   5          2.66        -20.86        25.63 o                         
  -7  -5   5        368.90        509.64        92.34 o                         
  -6  -5   5         68.45         98.57        37.27 o                         
  -5  -5   5        142.91        153.00        42.87 o                         
  -4  -5   5       1716.90       1706.45       115.11 o                         
  -3  -5   5        996.00        887.87        74.79 o                         
  -2  -5   5        708.15        715.08        65.62 o                         
  -1  -5   5         75.19         76.72        26.51 o                         
   0  -5   5         12.69         13.21        12.50 o                         
   1  -5   5       1557.74       1333.37        86.55 o                         
   2  -5   5       3281.45       2900.53       106.70 o                         
   3  -5   5       1402.32       1177.10        64.24 o                         
   4  -5   5         33.07         35.06        18.48 o                         
   5  -5   5        975.60       1019.75        97.78 o                         
   6  -5   5         98.22         83.62        39.87 o                         
   7  -5   5        301.66        322.93        80.16 o                         
   8  -5   5        123.26         82.13        47.55 o                         
  -9  -4   5        150.51        164.20        57.35 o                         
  -8  -4   5        179.92        258.97        65.76 o                         
  -7  -4   5          1.65         17.00        53.07 o                         
  -6  -4   5        263.60        276.78        61.85 o                         
  -5  -4   5        419.08        414.47        67.21 o                         
  -3  -4   5        910.01        893.11        75.11 o                         
  -2  -4   5       4738.54       4926.61       196.75 o                         
  -1  -4   5         31.51         42.47        19.94 o                         
   0  -4   5        238.82        210.53        41.57 o                         
   1  -4   5       5535.34       4980.47       188.29 o                         
   2  -4   5        217.53        246.07        45.43 o                         
   3  -4   5          1.83          5.85         9.90 o                         
   4  -4   5         92.29         53.40        27.94 o                         
   5  -4   5        207.76        216.16        52.78 o                         
   6  -4   5          1.93          8.08        19.96 o                         
   7  -4   5        482.08        369.42        80.65 o                         
   8  -4   5          6.06          9.04        34.87 o                         
 -10  -3   5        119.01        103.17        50.32 o                         
  -9  -3   5         86.06        190.39        63.01 o                         
  -8  -3   5        745.11        818.22       120.80 o                         
  -7  -3   5        681.61        773.04       109.49 o                         
  -6  -3   5       1677.50       1575.62       116.46 o                         
  -5  -3   5        131.55        194.83        46.82 o                         
  -4  -3   5         33.57         25.00        18.04 o                         
  -3  -3   5        354.12        330.20        56.40 o                         
  -2  -3   5        933.42        923.30        69.81 o                         
  -1  -3   5        307.82        299.47        48.28 o                         
   0  -3   5          0.17         -6.16         6.16 o                         
   1  -3   5        849.69        724.01        59.23 o                         
   2  -3   5          9.58         22.81        14.83 o                         
   3  -3   5         45.26         58.85        16.11 o                         
   4  -3   5        616.69        490.79        75.62 o                         
   5  -3   5         53.14         46.12        23.08 o                         
   6  -3   5          2.50          3.66        18.55 o                         
   7  -3   5         32.93          7.23        25.07 o                         
   8  -3   5        201.87        222.92        63.26 o                         
 -10  -2   5        603.10        724.13       125.30 o                         
  -9  -2   5        203.84        134.89        63.67 o                         
  -8  -2   5        113.65         97.79        48.63 o                         
  -7  -2   5       2652.86       2405.42       158.39 o                         
  -6  -2   5       1542.76       1510.75        78.58 o                         
  -5  -2   5          1.16         21.81        26.60 o                         
  -4  -2   5        376.34        311.61        45.07 o                         
  -3  -2   5        527.83        487.65        69.53 o                         
  -2  -2   5         14.73         16.18        11.90 o                         
  -1  -2   5        627.74        593.36        53.29 o                         
   0  -2   5        305.75        257.90        42.38 o                         
   1  -2   5        479.35        491.91        47.74 o                         
   2  -2   5       1376.79       1117.16        60.19 o                         
   3  -2   5       2479.12       2372.47        98.26 o                         
   4  -2   5        279.03        284.90        43.06 o                         
   5  -2   5        158.79        127.39        34.21 o                         
   6  -2   5       1520.36       1432.71        93.99 o                         
   7  -2   5        203.93        252.64        51.35 o                         
   8  -2   5         36.40         25.08        25.26 o                         
 -10  -1   5        204.21        249.81        80.81 o                         
  -9  -1   5        577.66        720.31        99.03 o                         
  -8  -1   5         93.34         76.11        40.00 o                         
  -7  -1   5        309.54        383.19        64.17 o                         
  -6  -1   5          3.10         12.91        24.13 o                         
  -5  -1   5        892.40        886.04        50.47 o                         
  -4  -1   5        125.02        125.46        28.51 o                         
  -3  -1   5       1513.82        966.94        70.40 o                         
  -2  -1   5        519.27        481.60        34.03 o                         
  -1  -1   5         26.80         51.46        13.93 o                         
   0  -1   5       3177.42       3094.86       131.79 o                         
   1  -1   5        716.10        739.75        43.90 o                         
   2  -1   5       3355.76       3001.09       104.38 o                         
   3  -1   5       2054.32       1853.51        85.55 o                         
   4  -1   5       2172.57       2041.96        98.09 o                         
   5  -1   5        122.95        141.38        28.03 o                         
   6  -1   5       1294.34       1215.04        85.62 o                         
   7  -1   5        710.58        819.68        92.62 o                         
   8  -1   5        185.88        218.98        40.44 o                         
 -11   0   5        385.03        390.18        99.19 o                         
 -10   0   5         39.02         -2.02        59.48 o                         
  -9   0   5         94.78        107.70        50.89 o                         
  -8   0   5        153.89        103.09        43.44 o                         
  -7   0   5          1.87          2.12        20.97 o                         
  -6   0   5         75.04         99.03        35.18 o                         
  -5   0   5        984.93        870.97        36.15 o                         
  -4   0   5        144.32        138.87        22.17 o                         
  -3   0   5        201.79        226.73        35.24 o                         
  -2   0   5       6931.77       7541.19       178.04 o                         
  -1   0   5        361.75        338.27        21.43 o                         
   0   0   5        293.85        297.35        22.33 o                         
   1   0   5       1712.42       1553.40        51.32 o                         
   2   0   5       2907.24       2984.63        79.38 o                         
   3   0   5          9.24         16.08        11.55 o                         
   4   0   5         68.48        128.94        30.45 o                         
   5   0   5        763.55        785.63        69.90 o                         
   6   0   5         11.39         52.73        23.17 o                         
   7   0   5        121.20         90.19        34.37 o                         
   8   0   5        283.13        271.01        60.93 o                         
 -11   1   5         15.41         21.85        34.61 o                         
 -10   1   5          5.85         13.03        38.25 o                         
  -9   1   5        712.38        637.84        90.44 o                         
  -8   1   5         71.81         87.41        35.20 o                         
  -7   1   5        577.88        602.40        49.49 o                         
  -6   1   5       1660.92       1480.50        76.31 o                         
  -5   1   5       1028.67        950.13        56.55 o                         
  -4   1   5        207.77        231.92        38.76 o                         
  -3   1   5         16.69          7.75         6.84 o                         
  -2   1   5       2965.50       2879.56        69.38 o                         
  -1   1   5        504.67        561.31        27.58 o                         
   0   1   5       2103.68       2219.64        62.12 o                         
   1   1   5         47.50         56.56        11.27 o                         
   2   1   5         11.20         13.59         7.42 o                         
   3   1   5        148.09        137.38        27.94 o                         
   4   1   5         39.11         52.40        19.66 o                         
   5   1   5          2.15         -7.26        12.85 o                         
   6   1   5         13.98         11.47        20.77 o                         
   7   1   5          1.93         33.18        28.83 o                         
   8   1   5          1.10         40.06        28.80 o                         
 -11   2   5        132.35         79.35        50.49 o                         
 -10   2   5         63.89         87.75        45.27 o                         
  -9   2   5        716.45        814.93       107.93 o                         
  -8   2   5          6.08         23.95        39.74 o                         
  -7   2   5        986.87       1022.76        67.37 o                         
  -6   2   5      11249.02      10063.16       252.51 o                         
  -5   2   5       1257.81       1161.40        63.05 o                         
  -4   2   5         98.79        116.54        23.51 o                         
  -3   2   5       3187.70       2982.80        98.07 o                         
  -2   2   5         84.91         59.92        11.12 o                         
  -1   2   5        268.66        290.10        23.23 o                         
   0   2   5        207.50        202.51        22.50 o                         
   1   2   5         61.17         65.01        13.09 o                         
   2   2   5          3.09          8.68         6.76 o                         
   3   2   5       3620.00       3285.86       119.48 o                         
   4   2   5       1270.34       1212.79        73.59 o                         
   5   2   5        701.90        752.16        66.59 o                         
   6   2   5        121.31        137.80        37.39 o                         
   7   2   5        336.84        362.20        63.89 o                         
   8   2   5         41.39         70.98        68.89 o                         
 -11   3   5        248.13        283.92        85.53 o                         
 -10   3   5        291.74        325.29        82.12 o                         
  -9   3   5         11.67        -51.03        51.03 o                         
  -8   3   5        467.23        490.07        81.24 o                         
  -7   3   5        482.59        424.79        53.73 o                         
  -6   3   5       1151.18        982.60        62.61 o                         
  -5   3   5         61.23         90.60        22.77 o                         
  -4   3   5        548.25        539.11        40.74 o                         
  -3   3   5       1694.46       1606.92        68.97 o                         
  -2   3   5        106.41        173.56        21.35 o                         
  -1   3   5        805.35        771.02        35.40 o                         
   0   3   5         29.54         47.43        10.86 o                         
   1   3   5        441.03        457.14        27.70 o                         
   2   3   5        995.18        922.56        42.21 o                         
   3   3   5       3229.76       3162.48       116.33 o                         
   4   3   5        365.94        422.93        54.11 o                         
   5   3   5        634.33        739.10        67.20 o                         
   6   3   5        792.17        761.15       133.78 o                         
   7   3   5       1180.19       1198.84       153.72 o                         
 -11   4   5          7.28        -19.77        34.20 o                         
 -10   4   5       1202.02       1453.85       149.99 o                         
  -9   4   5         13.59         24.22        31.66 o                         
  -8   4   5         67.73         76.66        25.90 o                         
  -7   4   5        274.77        268.47        42.16 o                         
  -6   4   5        406.45        443.40        54.76 o                         
  -5   4   5        306.37        340.42        43.79 o                         
  -4   4   5        455.34        430.39        46.87 o                         
  -3   4   5        118.63        136.79        24.59 o                         
  -2   4   5          4.22          8.20         7.67 o                         
  -1   4   5       2570.34       2478.47        70.70 o                         
   0   4   5         32.88         42.00         9.60 o                         
   1   4   5        507.12        471.41        29.10 o                         
   2   4   5       2324.89       2166.18        70.91 o                         
   3   4   5        310.39        308.46        80.05 o                         
   4   4   5          4.66          7.50        20.53 o                         
   5   4   5        533.33        456.05       105.02 o                         
   6   4   5        429.68        392.08       101.82 o                         
   7   4   5         30.36         86.49        58.44 o                         
 -10   5   5         50.82         52.11        48.04 o                         
  -9   5   5        213.78        242.39        66.72 o                         
  -8   5   5        392.89        436.88        59.79 o                         
  -7   5   5         46.34         95.04        29.36 o                         
  -6   5   5        231.40        259.39        42.47 o                         
  -5   5   5        956.10        996.52        62.38 o                         
  -4   5   5        376.91        366.36        45.72 o                         
  -3   5   5        478.86        433.10        37.66 o                         
  -2   5   5        233.78        242.17        27.39 o                         
  -1   5   5       1335.44       1229.19        71.46 o                         
   0   5   5        321.71        343.45        47.88 o                         
   1   5   5        489.52        531.34        60.85 o                         
   2   5   5       1178.01        961.01        65.87 o                         
   3   5   5         15.96         11.53        21.24 o                         
   4   5   5        544.63        571.81       111.88 o                         
   5   5   5        351.89        353.98        93.52 o                         
   6   5   5         22.28         62.05        48.93 o                         
 -10   6   5          1.65        -32.30        32.30 o                         
  -9   6   5        258.72        287.88        76.50 o                         
  -8   6   5          0.20         28.60        16.28 o                         
  -7   6   5        251.59        209.76        40.42 o                         
  -6   6   5       1885.21       1994.18        99.77 o                         
  -5   6   5       5348.74       5541.27       172.02 o                         
  -4   6   5        147.59        188.90        31.37 o                         
  -3   6   5        107.79        106.07        40.64 o                         
  -2   6   5       3455.34       3487.96       195.24 o                         
  -1   6   5        339.67        335.72        48.90 o                         
   0   6   5        284.04        242.15        41.55 o                         
   1   6   5         19.05         24.11        14.65 o                         
   2   6   5         12.34         18.05        16.70 o                         
   3   6   5         20.25         51.71        37.75 o                         
   4   6   5       1196.26       1216.37       140.23 o                         
   5   6   5        655.27        759.28       140.39 o                         
   6   6   5        180.52         54.58        51.88 o                         
 -10   7   5        159.12        238.98        78.03 o                         
  -9   7   5          1.36         -0.93        35.07 o                         
  -8   7   5        282.04        408.66        62.74 o                         
  -7   7   5        106.67         96.95        27.17 o                         
  -6   7   5        256.21        238.31        43.25 o                         
  -5   7   5        760.58        808.55        95.74 o                         
  -4   7   5         38.87         43.08        32.54 o                         
  -3   7   5        146.72        176.29        55.35 o                         
  -2   7   5       1617.65       1236.45       115.65 o                         
  -1   7   5        463.92        535.18        94.22 o                         
   0   7   5        291.51        259.83        47.27 o                         
   1   7   5        118.03        129.57        33.40 o                         
   2   7   5         54.75         42.43        21.89 o                         
   3   7   5       1018.78        817.36       136.93 o                         
   4   7   5        476.73        353.12        88.19 o                         
   5   7   5        235.84        179.24        71.85 o                         
  -9   8   5        229.65        278.65        96.62 o                         
  -8   8   5         25.42         17.56        27.65 o                         
  -7   8   5         64.24         78.89        43.98 o                         
  -6   8   5         83.55         96.87        44.61 o                         
  -5   8   5        438.49        456.51        95.62 o                         
  -4   8   5         54.30         43.28        32.00 o                         
  -3   8   5          0.35         -4.54        15.36 o                         
  -2   8   5        379.01        382.21        85.37 o                         
  -1   8   5        108.61        142.42        52.46 o                         
   0   8   5        217.74        233.25        48.77 o                         
   1   8   5          4.63         -3.92        17.25 o                         
   2   8   5        191.23        320.84        62.20 o                         
   3   8   5        990.14        564.98       120.68 o                         
   4   8   5         11.39         -6.94        25.54 o                         
  -8   9   5        805.20        890.08       136.63 o                         
  -7   9   5         41.77         37.05        33.00 o                         
  -6   9   5        122.97        122.84        56.27 o                         
  -5   9   5        543.74        765.34       133.34 o                         
  -4   9   5        998.26       1100.79       124.61 o                         
  -3   9   5        233.78        222.06        70.29 o                         
  -2   9   5        142.04        173.05        58.37 o                         
  -1   9   5        192.13        257.97        74.01 o                         
   0   9   5        253.36        302.58        56.15 o                         
   1   9   5         57.71         39.14        27.32 o                         
   2   9   5          0.12          5.17        36.67 o                         
   3   9   5         73.27         78.43        56.55 o                         
  -8  10   5        193.32        287.23        76.22 o                         
  -7  10   5          2.35         -9.19        29.83 o                         
  -6  10   5        264.17        395.11        98.11 o                         
  -5  10   5       2183.84       2155.20       192.68 o                         
  -4  10   5        562.73        633.61       118.07 o                         
  -3  10   5         16.77         22.95        31.99 o                         
  -2  10   5        640.73        552.01       112.55 o                         
  -1  10   5        739.35        838.40       140.26 o                         
   0  10   5         78.40         74.58        31.09 o                         
   1  10   5        102.27         36.35        29.84 o                         
   2  10   5          0.78          6.32        32.78 o                         
  -6  11   5        107.54         49.42        41.05 o                         
  -5  11   5        289.37        274.21        84.84 o                         
  -4  11   5          2.34         25.34        28.30 o                         
  -3  11   5          0.28          6.12        30.55 o                         
  -2  11   5        723.21        745.91       133.75 o                         
  -1  11   5        261.00        309.52        85.74 o                         
   0  11   5        147.97        197.00        52.74 o                         
  -3  12   5         32.79         26.78        40.20 o                         
  -2 -12   6         98.11         56.22        84.08 o                         
  -1 -12   6         79.75         54.68        50.96 o                         
   0 -12   6         59.12         11.83        29.54 o                         
   1 -12   6          0.78         -4.13        30.38 o                         
   2 -12   6        270.06        396.71       109.28 o                         
   3 -12   6         23.25         75.99        40.01 o                         
  -4 -11   6        120.70        169.43        79.17 o                         
  -3 -11   6          0.28          5.20        38.41 o                         
  -2 -11   6          0.88         20.60        37.84 o                         
  -1 -11   6       1269.48       1249.93       182.81 o                         
   0 -11   6        566.72        571.29       121.19 o                         
   1 -11   6        770.97        928.90       162.30 o                         
   2 -11   6          0.45        -18.53        27.38 o                         
   3 -11   6        164.83        140.00        60.61 o                         
   4 -11   6        297.64        240.36        72.29 o                         
  -5 -10   6        249.83        184.97        72.65 o                         
  -4 -10   6         89.89         98.36        53.72 o                         
  -3 -10   6        100.78        180.84        74.74 o                         
  -2 -10   6         43.83         31.79        36.67 o                         
  -1 -10   6        216.49        235.48        76.01 o                         
   0 -10   6       1265.49       1070.87       133.09 o                         
   1 -10   6        858.14        893.00       143.98 o                         
   2 -10   6        178.18        183.36        64.26 o                         
   3 -10   6        798.97        781.43        69.65 o                         
   4 -10   6        751.26        747.99        71.76 o                         
   5 -10   6          0.91         17.21        29.10 o                         
   6 -10   6         24.23         56.13        41.21 o                         
  -6  -9   6         14.39         28.87        42.77 o                         
  -5  -9   6        348.38        447.11       118.77 o                         
  -4  -9   6          5.45         34.49        42.15 o                         
  -3  -9   6        141.30        180.49        72.50 o                         
  -2  -9   6        505.80        486.98       110.32 o                         
  -1  -9   6          2.63        -17.55        19.57 o                         
   0  -9   6        201.94        229.34        39.18 o                         
   1  -9   6         38.57         27.84        17.38 o                         
   2  -9   6         65.31         57.30        22.27 o                         
   3  -9   6        112.20         95.26        26.74 o                         
   4  -9   6        456.63        615.48        70.72 o                         
   5  -9   6         26.65         40.36        31.57 o                         
   6  -9   6          0.10          9.20        29.06 o                         
  -6  -8   6          2.17         -0.69        39.53 o                         
  -5  -8   6         25.70         93.57        58.35 o                         
  -4  -8   6        960.98       1240.91       151.61 o                         
  -3  -8   6       1186.22       1454.69       160.72 o                         
  -2  -8   6        122.15        114.08        30.49 o                         
  -1  -8   6         33.08         61.66        19.50 o                         
   0  -8   6        223.96        203.19        34.99 o                         
   1  -8   6        153.09        158.77        30.79 o                         
   2  -8   6        243.58        191.12        37.01 o                         
   3  -8   6        105.98        100.67        27.08 o                         
   4  -8   6         14.97          3.60        14.67 o                         
   5  -8   6        322.76        280.91        65.59 o                         
   6  -8   6        360.15        410.01        85.83 o                         
   7  -8   6         41.32         51.85        44.34 o                         
  -7  -7   6          2.32        -28.37        28.37 o                         
  -6  -7   6        779.97        895.21       159.27 o                         
  -5  -7   6        210.13        259.87        59.11 o                         
  -4  -7   6        371.55        373.99        70.44 o                         
  -3  -7   6         88.79        120.83        41.53 o                         
  -2  -7   6         42.77         47.16        25.86 o                         
  -1  -7   6        584.12        535.50        52.70 o                         
   0  -7   6       3374.26       3312.08       127.77 o                         
   1  -7   6        843.67        682.03        56.90 o                         
   2  -7   6        715.10        625.16        54.89 o                         
   3  -7   6        406.44        410.63        50.59 o                         
   4  -7   6         33.87         35.70        25.47 o                         
   5  -7   6        899.79        824.91        93.13 o                         
   6  -7   6          1.84         16.80        26.42 o                         
   7  -7   6          6.07         13.92        34.02 o                         
  -8  -6   6         26.56         75.92        42.86 o                         
  -6  -6   6        347.49        432.35        87.08 o                         
  -5  -6   6         20.17          0.29        22.90 o                         
  -4  -6   6         32.41         14.31        20.00 o                         
  -3  -6   6        363.30        491.90        77.74 o                         
  -2  -6   6          4.22         17.23        19.82 o                         
  -1  -6   6       1028.18        984.38        80.99 o                         
   0  -6   6       1034.94        964.02        78.75 o                         
   1  -6   6       3609.62       3160.51       119.55 o                         
   2  -6   6        257.76        207.55        35.14 o                         
   3  -6   6       1131.19       1050.84        66.27 o                         
   4  -6   6       1968.48       1699.13       123.06 o                         
   5  -6   6        892.24        752.91        88.11 o                         
   6  -6   6        125.68        154.81        49.45 o                         
   7  -6   6         17.21         58.87        40.65 o                         
   8  -6   6        245.25        171.57        64.38 o                         
  -9  -5   6         65.65         74.42        41.71 o                         
  -8  -5   6          4.05        -15.20        27.09 o                         
  -7  -5   6        206.69        182.78        52.82 o                         
  -6  -5   6        959.16        952.53        93.84 o                         
  -5  -5   6         59.05         82.07        36.22 o                         
  -4  -5   6       1771.50       1634.50       116.03 o                         
  -3  -5   6        152.29        127.47        36.62 o                         
  -2  -5   6        177.95        235.92        50.68 o                         
  -1  -5   6       1667.38       1519.91       100.90 o                         
   0  -5   6          2.05         -4.63         9.17 o                         
   1  -5   6        520.04        478.84        53.69 o                         
   2  -5   6        424.72        355.68        43.48 o                         
   3  -5   6         67.80         86.00        21.22 o                         
   4  -5   6        570.44        584.20        88.16 o                         
   5  -5   6         77.08        147.77        48.67 o                         
   6  -5   6          5.42         -0.37        19.62 o                         
   7  -5   6         41.87         24.52        28.93 o                         
   8  -5   6        143.52        204.25        69.29 o                         
  -9  -4   6         87.77        131.07        55.66 o                         
  -8  -4   6        640.61        727.78       113.78 o                         
  -7  -4   6        621.17        687.58       101.64 o                         
  -6  -4   6        685.23        679.52        78.56 o                         
  -4  -4   6        858.29        800.78        78.91 o                         
  -3  -4   6       4160.04       3729.35       171.71 o                         
  -2  -4   6        317.15        288.91        53.84 o                         
  -1  -4   6        596.34        619.15        61.77 o                         
   0  -4   6       1355.59       1292.68        90.08 o                         
   1  -4   6        218.83        211.78        45.16 o                         
   2  -4   6        141.53        109.58        31.52 o                         
   3  -4   6        385.66        425.88        48.43 o                         
   4  -4   6         99.97         75.39        30.90 o                         
   5  -4   6         40.03         46.83        32.12 o                         
   6  -4   6        615.08        658.02       102.24 o                         
   7  -4   6        308.60        262.19        74.48 o                         
   8  -4   6         14.08         54.70        39.51 o                         
 -10  -3   6          8.84         54.69        38.34 o                         
  -9  -3   6       1365.02       1446.10       137.77 o                         
  -8  -3   6       1900.76       2069.08       158.58 o                         
  -7  -3   6        483.11        519.66        82.63 o                         
  -6  -3   6        962.13        824.48        89.43 o                         
  -5  -3   6       1368.32       1372.92       103.68 o                         
  -4  -3   6        448.77        392.07        72.81 o                         
  -3  -3   6        237.25        262.58        52.52 o                         
  -2  -3   6          3.53          0.43        12.08 o                         
  -1  -3   6        191.26        305.57        54.21 o                         
   0  -3   6       2110.65       2005.95       113.91 o                         
   1  -3   6       1380.01       1160.01        82.77 o                         
   2  -3   6       1134.74        876.46        73.35 o                         
   3  -3   6        250.38        262.25        53.79 o                         
   4  -3   6         10.31         26.77        21.62 o                         
   5  -3   6         65.21         71.65        35.63 o                         
   6  -3   6       1237.58       1022.31       106.86 o                         
   7  -3   6          3.53         -0.31        24.65 o                         
   8  -3   6          1.96         22.49        33.68 o                         
 -10  -2   6          6.00        -22.01        53.73 o                         
  -9  -2   6        318.34        383.75        79.35 o                         
  -8  -2   6        100.80        141.84        48.17 o                         
  -7  -2   6        684.56        674.95        83.76 o                         
  -6  -2   6        608.68        694.72        82.07 o                         
  -5  -2   6        328.07        251.30        48.78 o                         
  -4  -2   6       1236.12       1214.88        91.70 o                         
  -3  -2   6        829.31        759.92        69.54 o                         
  -2  -2   6        140.57        105.94        31.57 o                         
  -1  -2   6        153.91        113.46        31.21 o                         
   0  -2   6        743.14        701.08        62.88 o                         
   1  -2   6        663.19        645.50        59.69 o                         
   2  -2   6       3508.08       3009.62       111.10 o                         
   3  -2   6         56.91         47.49        16.72 o                         
   4  -2   6        746.98        682.67        59.48 o                         
   5  -2   6       2375.42       1992.01       107.82 o                         
   6  -2   6        482.38        495.07        71.06 o                         
   7  -2   6        368.36        429.82        71.81 o                         
   8  -2   6        285.47        288.62        60.77 o                         
 -10  -1   6        179.42        258.03        77.74 o                         
  -9  -1   6          8.95        -23.98        43.71 o                         
  -8  -1   6         13.45         31.61        38.58 o                         
  -7  -1   6         22.92         18.45        28.76 o                         
  -6  -1   6         90.94        103.45        33.01 o                         
  -5  -1   6        481.41        312.35        48.99 o                         
  -4  -1   6        468.09        200.76        37.33 o                         
  -3  -1   6        916.71        792.57        50.41 o                         
  -2  -1   6        240.28        238.79        34.02 o                         
  -1  -1   6        438.82        425.65        34.67 o                         
   0  -1   6        400.48        425.40        38.83 o                         
   1  -1   6         63.71         67.41        18.97 o                         
   2  -1   6        461.78        441.01        48.86 o                         
   3  -1   6         49.24         32.93        16.39 o                         
   4  -1   6        215.45        182.94        36.48 o                         
   5  -1   6       1073.25        984.70        73.28 o                         
   6  -1   6        136.92        146.92        36.07 o                         
   7  -1   6         20.80         29.91        24.65 o                         
   8  -1   6        183.49        164.83        49.94 o                         
 -11   0   6        333.30        528.37        96.63 o                         
 -10   0   6         93.57        119.01        57.33 o                         
  -9   0   6        191.80        252.02        54.99 o                         
  -8   0   6        935.78        819.10        94.04 o                         
  -7   0   6         63.29         36.28        28.07 o                         
  -6   0   6       1251.23       1245.07       102.48 o                         
  -5   0   6        268.99        236.60        32.02 o                         
  -4   0   6        327.38        260.00        43.27 o                         
  -3   0   6       3640.34       3460.90       114.14 o                         
  -2   0   6       1688.37       1493.24        66.11 o                         
  -1   0   6       1079.82       1044.84        43.22 o                         
   0   0   6        720.94        667.39        34.77 o                         
   1   0   6       5365.85       5133.68       116.93 o                         
   2   0   6         27.01         43.84        12.97 o                         
   3   0   6        258.47        245.64        39.35 o                         
   4   0   6        226.31        271.97        46.48 o                         
   5   0   6         10.95         20.92        16.30 o                         
   6   0   6         33.56         34.21        23.93 o                         
   7   0   6        450.84        575.27        82.46 o                         
   8   0   6         21.66         33.19        30.19 o                         
 -11   1   6          2.36          1.91        33.59 o                         
 -10   1   6          0.09         15.67        30.45 o                         
  -9   1   6        234.64        187.98        51.46 o                         
  -8   1   6       2058.24       2002.38       152.75 o                         
  -7   1   6        873.03        761.69        57.98 o                         
  -6   1   6        516.49        465.71        44.70 o                         
  -5   1   6       4377.02       4218.50       192.86 o                         
  -4   1   6        104.96         95.29        22.03 o                         
  -3   1   6        119.66        147.98        27.77 o                         
  -2   1   6         65.87         74.52        13.90 o                         
  -1   1   6        228.02        336.54        30.33 o                         
   0   1   6        155.74        177.39        22.06 o                         
   1   1   6       4338.40       4220.85       103.11 o                         
   2   1   6        699.63        699.18        37.37 o                         
   3   1   6        716.39        699.94        53.14 o                         
   4   1   6        130.32        129.14        29.89 o                         
   5   1   6        119.60        123.14        35.57 o                         
   6   1   6        160.18        224.84        48.02 o                         
   7   1   6        147.25        126.31        40.60 o                         
 -11   2   6          3.93        -33.39        64.84 o                         
 -10   2   6         93.11        134.87        68.71 o                         
  -9   2   6          4.61        -27.64        47.12 o                         
  -8   2   6        541.60        476.32        51.80 o                         
  -7   2   6        336.92        285.44        40.10 o                         
  -6   2   6        317.90        286.40        56.09 o                         
  -5   2   6       1485.57       1526.89        76.38 o                         
  -4   2   6        166.92        175.14        29.22 o                         
  -3   2   6       1536.52       1449.82        70.11 o                         
  -2   2   6         35.73         28.02         9.09 o                         
  -1   2   6        431.29        453.61        30.23 o                         
   0   2   6         21.81         37.73        11.01 o                         
   1   2   6        157.27        203.70        24.33 o                         
   2   2   6       1920.72       1736.12        62.25 o                         
   3   2   6        408.35        426.37        53.29 o                         
   4   2   6         68.59         61.91        22.37 o                         
   5   2   6        208.41        268.97        47.16 o                         
   6   2   6        573.60        587.69        77.21 o                         
   7   2   6         86.57        165.26        81.97 o                         
 -11   3   6        153.90        171.35        66.33 o                         
 -10   3   6          0.36        -40.48        56.77 o                         
  -9   3   6        435.04        372.52        83.81 o                         
  -8   3   6         55.81         30.60        48.72 o                         
  -7   3   6         30.75         13.21        14.16 o                         
  -6   3   6         70.48         81.27        23.71 o                         
  -5   3   6       2026.79       2030.49        91.23 o                         
  -4   3   6         15.26         14.24        10.81 o                         
  -3   3   6        894.57        916.53        39.61 o                         
  -2   3   6       1114.98       1122.64        45.77 o                         
  -1   3   6        808.86        788.34        38.96 o                         
   0   3   6       1065.23       1027.54        44.82 o                         
   1   3   6        281.28        350.35        29.64 o                         
   2   3   6       1644.04       1471.56        57.33 o                         
   3   3   6         27.62         31.29        15.64 o                         
   4   3   6         38.95        102.41        29.11 o                         
   5   3   6         62.15         86.85        46.15 o                         
   6   3   6        360.57        452.47       112.44 o                         
   7   3   6         27.72         11.44        52.25 o                         
 -10   4   6          3.05        -25.88        25.88 o                         
  -9   4   6        102.01        111.32        49.20 o                         
  -8   4   6        255.12        295.97        48.02 o                         
  -7   4   6       1318.74       1310.75        80.92 o                         
  -6   4   6         18.10         12.62        14.46 o                         
  -5   4   6       1514.43       1458.13        78.32 o                         
  -4   4   6          3.73          6.15         9.03 o                         
  -3   4   6        501.41        510.31        31.96 o                         
  -2   4   6       3632.35       3605.25        95.08 o                         
  -1   4   6        100.56         98.60        17.02 o                         
   0   4   6       4008.15       3533.46        92.68 o                         
   1   4   6        960.91        891.83        44.91 o                         
   2   4   6        636.20        649.70        55.46 o                         
   3   4   6        322.88        416.74        92.34 o                         
   4   4   6         19.62         61.88        36.02 o                         
   5   4   6        238.97        291.04        92.53 o                         
   6   4   6          1.34         13.30        34.97 o                         
 -10   5   6         17.88        -28.46        32.07 o                         
  -9   5   6        160.66        197.59        65.97 o                         
  -8   5   6        235.25        270.66        48.68 o                         
  -7   5   6        894.43        935.08        70.16 o                         
  -6   5   6        601.78        665.40        62.35 o                         
  -5   5   6         26.72         31.69        15.75 o                         
  -4   5   6        992.45        912.78        58.05 o                         
  -3   5   6        902.62        840.81        43.09 o                         
  -2   5   6        180.88        201.94        25.20 o                         
  -1   5   6        451.49        501.39        59.92 o                         
   0   5   6         11.29         -2.99         9.56 o                         
   1   5   6        496.67        517.25        54.09 o                         
   2   5   6        309.44        349.19        48.34 o                         
   3   5   6        349.48        401.15        94.80 o                         
   4   5   6         54.80         22.63        29.63 o                         
   5   5   6        191.05        130.46        55.51 o                         
   6   5   6         87.94         87.02        60.59 o                         
 -10   6   6        127.94        139.16        66.48 o                         
  -9   6   6         62.69         56.20        25.98 o                         
  -8   6   6          2.82         -7.42        19.63 o                         
  -7   6   6        383.34        507.71        66.57 o                         
  -6   6   6       1653.20       1614.56        89.78 o                         
  -5   6   6        100.24        106.19        27.54 o                         
  -4   6   6       1667.33       1412.92       124.34 o                         
  -3   6   6        689.47        722.30        56.14 o                         
  -2   6   6          4.40         11.36        12.91 o                         
  -1   6   6        260.95        261.27        44.45 o                         
   0   6   6        398.40        422.74        57.98 o                         
   1   6   6         30.80         21.04        17.44 o                         
   2   6   6          1.76         -8.58        18.51 o                         
   3   6   6       1585.39       1223.45       134.81 o                         
   4   6   6        435.99        453.98       110.68 o                         
   5   6   6          9.21         25.57        39.71 o                         
 -10   7   6        208.74        242.57        76.78 o                         
  -9   7   6         98.32        143.01        41.86 o                         
  -8   7   6        383.34        411.29        60.31 o                         
  -7   7   6        148.48        177.03        40.11 o                         
  -6   7   6        302.75        387.97        84.01 o                         
  -5   7   6         22.40         34.00        28.62 o                         
  -4   7   6        350.85        273.01        65.97 o                         
  -3   7   6        539.65        464.85        89.33 o                         
  -2   7   6        492.14        471.35        62.84 o                         
  -1   7   6        863.53        859.38        70.12 o                         
   0   7   6         67.34         87.26        30.16 o                         
   1   7   6         18.90          0.43        15.69 o                         
   2   7   6        547.63        628.55       123.32 o                         
   3   7   6       1102.37       1108.29       133.65 o                         
   4   7   6         33.98         14.18        29.36 o                         
  -9   8   6        144.65        114.25        50.48 o                         
  -8   8   6        389.50        378.41        87.91 o                         
  -7   8   6        661.70        665.64       118.16 o                         
  -6   8   6         21.61         12.52        27.67 o                         
  -5   8   6         37.77         58.60        31.54 o                         
  -4   8   6         29.31         58.35        39.24 o                         
  -3   8   6         26.75         41.29        30.69 o                         
  -2   8   6        202.03        196.47        43.41 o                         
  -1   8   6       1475.58       1362.41        94.93 o                         
   0   8   6         38.55         23.28        20.72 o                         
   1   8   6        448.65        488.12        70.60 o                         
   2   8   6       1163.51       1113.08       135.49 o                         
   3   8   6        112.91        116.58        56.14 o                         
  -8   9   6        137.83        138.16        52.16 o                         
  -7   9   6        642.39        602.20       115.89 o                         
  -6   9   6        196.51        209.13        65.05 o                         
  -5   9   6        204.74        308.25        81.54 o                         
  -4   9   6        150.43        168.39        60.58 o                         
  -3   9   6         33.67        -20.94        20.94 o                         
  -2   9   6        208.47        202.66        45.20 o                         
  -1   9   6         81.12         81.09        32.66 o                         
   0   9   6         51.04         76.36        31.78 o                         
   1   9   6        274.21        247.55        51.44 o                         
   2   9   6        341.61        305.98        93.43 o                         
  -7  10   6          7.27        -24.82        29.08 o                         
  -6  10   6        208.17        259.86        77.88 o                         
  -5  10   6        511.39        543.85       112.97 o                         
  -4  10   6          0.88         21.99        38.28 o                         
  -3  10   6         53.69         77.06        46.38 o                         
  -2  10   6        333.68        396.19        70.94 o                         
  -1  10   6        122.66        109.71        39.26 o                         
   0  10   6          0.19        -15.68        20.04 o                         
   1  10   6          2.30          0.47        24.12 o                         
  -6  11   6        161.97        178.41        66.83 o                         
  -5  11   6        114.48        157.05        64.28 o                         
  -4  11   6         28.10         58.30        47.36 o                         
  -3  11   6         24.59         -1.11        38.49 o                         
  -2  11   6        692.38        666.29       130.22 o                         
  -1  11   6        320.19        279.81        62.31 o                         
  -2 -12   7          3.32         11.08        37.34 o                         
  -1 -12   7          1.37        -16.45        27.82 o                         
   0 -12   7         79.22         77.14        47.69 o                         
   1 -12   7         84.71        105.85        53.75 o                         
   2 -12   7         22.97          5.31        35.15 o                         
  -4 -11   7         58.95         91.10        61.60 o                         
  -3 -11   7        189.63        246.74        87.17 o                         
  -2 -11   7        283.16        305.79        96.35 o                         
  -1 -11   7        884.92        855.96       154.23 o                         
   0 -11   7        414.30        351.45        94.52 o                         
   1 -11   7         70.65         22.19        34.03 o                         
   2 -11   7        612.72        669.18       132.96 o                         
   3 -11   7          1.19        -16.38        28.40 o                         
  -5 -10   7        245.45        364.66       110.95 o                         
  -4 -10   7         49.70         17.07        39.30 o                         
  -3 -10   7          0.67          9.39        35.84 o                         
  -2 -10   7       1275.76       1272.38       159.18 o                         
  -1 -10   7        694.64        742.37       138.44 o                         
   0 -10   7        852.26       1045.57       132.12 o                         
   1 -10   7        348.61        362.73        91.66 o                         
   2 -10   7        687.22        821.56        72.51 o                         
   3 -10   7        643.66        532.59        66.54 o                         
   4 -10   7        140.84        117.97        46.00 o                         
   5 -10   7          1.18          8.96        32.37 o                         
  -6  -9   7        637.14        702.34       147.43 o                         
  -5  -9   7         79.99        138.32        68.39 o                         
  -4  -9   7         68.10         26.55        52.42 o                         
  -3  -9   7       1693.17       2042.23       205.21 o                         
  -2  -9   7       1732.25       2292.73       211.25 o                         
  -1  -9   7          6.69        -13.54        13.54 o                         
   0  -9   7          0.29         -7.70        11.47 o                         
   1  -9   7        291.25        334.56        47.28 o                         
   2  -9   7         43.23         33.33        18.40 o                         
   3  -9   7        610.86        607.71        71.00 o                         
   4  -9   7         96.54         68.32        34.64 o                         
   5  -9   7          0.28        -11.98        22.08 o                         
   6  -9   7        168.25        145.88        56.98 o                         
  -7  -8   7         47.11         25.00        50.27 o                         
  -6  -8   7         64.69        132.43        71.86 o                         
  -5  -8   7         16.03         30.67        44.05 o                         
  -4  -8   7        115.88        185.84        73.41 o                         
  -3  -8   7        183.86        218.82        43.97 o                         
  -2  -8   7         70.86         99.15        25.58 o                         
  -1  -8   7         45.19         23.64        16.91 o                         
   0  -8   7        168.61        204.65        40.00 o                         
   1  -8   7        135.82        158.16        34.63 o                         
   2  -8   7        374.60        389.81        54.17 o                         
   3  -8   7         14.17         14.19        14.63 o                         
   4  -8   7          0.98         -1.43        19.96 o                         
   5  -8   7        245.10        312.49        74.63 o                         
   6  -8   7        987.54        872.75       129.81 o                         
  -6  -7   7         81.04        108.80        48.38 o                         
  -5  -7   7        206.15        304.71        68.01 o                         
  -4  -7   7        725.02        697.70        81.66 o                         
  -3  -7   7        312.51        431.86        76.54 o                         
  -2  -7   7         87.75        120.04        38.37 o                         
  -1  -7   7       1362.81       1551.10       112.28 o                         
   0  -7   7        140.29        172.02        43.80 o                         
   1  -7   7        446.95        469.19        58.41 o                         
   2  -7   7        134.63         99.19        28.17 o                         
   3  -7   7        191.51        238.36        40.89 o                         
   4  -7   7          4.17         -4.52        16.22 o                         
   5  -7   7         16.29         34.22        29.86 o                         
   6  -7   7        179.88        214.85        67.62 o                         
   7  -7   7         29.50         14.69        32.19 o                         
  -7  -6   7        368.47        364.09        85.69 o                         
  -6  -6   7        573.72        598.60       104.55 o                         
  -5  -6   7       1143.02       1125.63       104.38 o                         
  -4  -6   7         39.49         52.56        26.99 o                         
  -3  -6   7        485.39        574.45        88.20 o                         
  -2  -6   7        150.82        127.29        38.02 o                         
  -1  -6   7       2050.74       1981.33       126.19 o                         
   0  -6   7       1480.87       1399.68       102.56 o                         
   1  -6   7       1582.77       1434.24       104.59 o                         
   2  -6   7       1489.76       1375.52        78.38 o                         
   3  -6   7       1700.90       1648.23        87.79 o                         
   4  -6   7       1210.40       1286.63       109.26 o                         
   5  -6   7         17.49         69.56        37.51 o                         
   6  -6   7          5.37         19.38        25.27 o                         
   7  -6   7         18.61         -6.88        30.61 o                         
  -9  -5   7         12.78         25.79        38.68 o                         
  -8  -5   7         53.24         77.36        43.09 o                         
  -6  -5   7        267.88        245.11        66.08 o                         
  -5  -5   7        719.73        660.66       100.65 o                         
  -4  -5   7        276.87        252.83        54.94 o                         
  -3  -5   7       2348.33       2107.94       135.68 o                         
  -2  -5   7       5317.02       5400.55       230.26 o                         
  -1  -5   7        778.33        913.90        82.26 o                         
   0  -5   7        144.23        138.20        40.88 o                         
   1  -5   7        286.42        266.10        51.39 o                         
   2  -5   7        127.44        138.66        41.97 o                         
   3  -5   7        453.02        386.04        47.64 o                         
   4  -5   7       1629.32       1354.25       112.05 o                         
   5  -5   7         25.19         12.36        22.29 o                         
   6  -5   7         21.65         23.87        25.08 o                         
   7  -5   7        584.59        582.46       111.63 o                         
  -9  -4   7        372.34        356.09        85.22 o                         
  -8  -4   7         25.76         10.36        27.13 o                         
  -7  -4   7         69.77         64.03        40.12 o                         
  -5  -4   7         17.34         17.84        22.73 o                         
  -4  -4   7         25.74         17.97        19.47 o                         
  -3  -4   7        139.50         91.17        33.41 o                         
  -2  -4   7        527.27        545.65        62.73 o                         
  -1  -4   7          4.78          1.21        12.25 o                         
   0  -4   7        421.91        542.76        60.92 o                         
   1  -4   7        162.24        134.68        38.16 o                         
   2  -4   7          4.37         -8.61         9.65 o                         
   3  -4   7          9.05         21.65        19.29 o                         
   4  -4   7         75.39         91.50        37.76 o                         
   5  -4   7          1.98         30.53        27.10 o                         
   6  -4   7         85.09        155.77        51.25 o                         
   7  -4   7        881.16        834.44       130.38 o                         
 -10  -3   7       1008.81       1075.68       144.79 o                         
  -9  -3   7       2003.34       2325.20       190.50 o                         
  -8  -3   7          0.39         -2.63        51.12 o                         
  -7  -3   7        153.75        113.52        45.07 o                         
  -6  -3   7       1680.76       1671.71       127.61 o                         
  -5  -3   7         16.57         -8.34        18.98 o                         
  -4  -3   7        723.62        731.57        76.01 o                         
  -3  -3   7       1492.27       1229.22        93.89 o                         
  -2  -3   7       2439.58       1853.83       116.98 o                         
  -1  -3   7        149.21        178.37        46.13 o                         
   0  -3   7       3719.53       3702.45       173.97 o                         
   1  -3   7       1476.59       1240.36        92.07 o                         
   2  -3   7         48.21         75.20        29.41 o                         
   3  -3   7         41.07          2.16        16.71 o                         
   4  -3   7          3.20         21.15        20.51 o                         
   5  -3   7        117.19        134.18        46.53 o                         
   6  -3   7         60.78         89.76        37.75 o                         
   7  -3   7         48.57         24.52        35.28 o                         
 -10  -2   7        734.63       1044.27       128.82 o                         
  -9  -2   7         53.29         81.16        59.37 o                         
  -8  -2   7         83.73         46.47        45.33 o                         
  -7  -2   7        150.84        180.96        55.02 o                         
  -6  -2   7        241.33        179.55        50.48 o                         
  -5  -2   7       1409.77       1321.46       104.28 o                         
  -4  -2   7       1429.00       1165.73        96.89 o                         
  -3  -2   7         96.07         93.55        32.00 o                         
  -2  -2   7         47.12         66.44        31.37 o                         
  -1  -2   7       4653.65       4689.16       199.57 o                         
   0  -2   7       2376.01       2416.52       133.42 o                         
   1  -2   7       3536.99       3206.63       156.29 o                         
   2  -2   7          7.26         -3.29         9.31 o                         
   3  -2   7       2086.76       2024.03        99.72 o                         
   4  -2   7       1561.73       1327.23        85.45 o                         
   5  -2   7        668.37        689.93        78.85 o                         
   6  -2   7        401.62        472.15        72.16 o                         
   7  -2   7          2.10         18.34        25.75 o                         
 -10  -1   7         66.30         92.68        51.27 o                         
  -9  -1   7        425.22        409.01        74.35 o                         
  -8  -1   7        217.47        303.67        59.37 o                         
  -7  -1   7          4.10        -23.69        23.69 o                         
  -6  -1   7        962.11        477.34        64.77 o                         
  -5  -1   7        694.59        665.16        72.22 o                         
  -4  -1   7        588.11        495.98        54.97 o                         
  -3  -1   7        450.33        486.97        51.72 o                         
  -2  -1   7       4247.99       4254.26       136.86 o                         
  -1  -1   7       6743.26       7176.28       189.12 o                         
   0  -1   7         17.14         20.81        18.54 o                         
   1  -1   7         14.88         20.28        12.41 o                         
   2  -1   7       1254.22       1054.37        65.65 o                         
   3  -1   7        555.47        538.29        52.84 o                         
   4  -1   7       1160.52       1087.69        75.68 o                         
   5  -1   7        445.91        501.14        68.39 o                         
   6  -1   7        101.32        241.93        52.63 o                         
   7  -1   7         52.42         44.56        33.65 o                         
 -10   0   7          2.90         -3.66        33.20 o                         
  -9   0   7        106.41        150.26        48.19 o                         
  -8   0   7        603.74        525.78        76.21 o                         
  -7   0   7        147.87        150.39        43.55 o                         
  -6   0   7        424.63        395.01        46.25 o                         
  -5   0   7        373.17        426.17        62.27 o                         
  -4   0   7        114.89         96.08        23.18 o                         
  -3   0   7        317.61        370.93        44.50 o                         
  -2   0   7        645.37        648.72        46.05 o                         
  -1   0   7       1125.19       1093.02        48.22 o                         
   0   0   7        433.37        459.01        33.69 o                         
   1   0   7        453.55        413.35        37.90 o                         
   2   0   7        212.37        263.63        40.86 o                         
   3   0   7         80.07         63.32        20.92 o                         
   4   0   7         60.59         47.88        21.92 o                         
   5   0   7          1.45        -11.88        11.88 o                         
   6   0   7        173.16        241.76        51.54 o                         
   7   0   7         67.25        113.50        43.12 o                         
 -11   1   7          0.48        -13.55        27.83 o                         
 -10   1   7         85.75         95.07        47.11 o                         
  -9   1   7       1473.32       1310.02       132.15 o                         
  -8   1   7       1218.59       1184.18       115.98 o                         
  -7   1   7        163.18        147.33        33.63 o                         
  -6   1   7       1534.03       1342.74        80.15 o                         
  -5   1   7       2049.27       1917.08        90.17 o                         
  -4   1   7          2.58         -6.09         9.22 o                         
  -3   1   7        847.90        780.97        52.45 o                         
  -2   1   7          0.07          3.11         6.22 o                         
  -1   1   7       1576.52       1536.46        58.26 o                         
   0   1   7       3210.08       3110.09        89.49 o                         
   1   1   7       2089.10       2119.67        73.02 o                         
   2   1   7       2837.02       2865.04        88.99 o                         
   3   1   7          1.68          2.75        11.61 o                         
   4   1   7        134.04        210.34        41.33 o                         
   5   1   7          3.64         -3.54        15.98 o                         
   6   1   7        134.08        226.47        51.10 o                         
   7   1   7         27.85         61.71        34.40 o                         
 -11   2   7        146.40        275.56        82.68 o                         
 -10   2   7        144.08        155.55        67.95 o                         
  -9   2   7       1208.29       1273.31       130.44 o                         
  -8   2   7        146.85         81.38        50.83 o                         
  -7   2   7        274.64        254.99        58.39 o                         
  -6   2   7       1686.40       1543.92        84.39 o                         
  -5   2   7       1582.66       1422.04        76.87 o                         
  -4   2   7       2185.62       1911.67       128.84 o                         
  -3   2   7        311.02        268.40        36.75 o                         
  -2   2   7         47.19         48.75        12.67 o                         
  -1   2   7          7.98          3.33         7.71 o                         
   0   2   7       3666.64       3471.01        95.64 o                         
   1   2   7       2095.81       1951.73        68.29 o                         
   2   2   7       1187.19       1035.16        64.17 o                         
   3   2   7        651.70        672.11        67.69 o                         
   4   2   7        539.30        531.95        65.71 o                         
   5   2   7        988.34       1055.51        88.45 o                         
   6   2   7         62.03        135.04        63.15 o                         
 -11   3   7         46.26        104.70        76.26 o                         
 -10   3   7        171.49        205.24        74.01 o                         
  -9   3   7         55.15         63.60        55.79 o                         
  -8   3   7        157.57        308.62        67.99 o                         
  -7   3   7         57.53         60.25        20.75 o                         
  -6   3   7         25.75          8.99        12.92 o                         
  -5   3   7        154.48        180.28        32.92 o                         
  -4   3   7       1422.38       1148.19       102.50 o                         
  -3   3   7        237.67        259.16        23.97 o                         
  -2   3   7          6.05          3.61         7.48 o                         
  -1   3   7       3258.51       3421.23        94.69 o                         
   0   3   7       1206.11       1139.35        50.60 o                         
   1   3   7         11.84         10.95         9.14 o                         
   2   3   7         10.93         11.45        13.55 o                         
   3   3   7        676.49        741.71        68.00 o                         
   4   3   7        116.13        181.60        67.46 o                         
   5   3   7        997.87        942.57       156.95 o                         
   6   3   7          0.62         17.06        47.61 o                         
 -10   4   7          1.41        -23.87        30.97 o                         
  -9   4   7         40.53         49.10        24.28 o                         
  -8   4   7       1192.12       1208.94        83.95 o                         
  -7   4   7        112.66        148.87        33.30 o                         
  -6   4   7        292.20        360.61        52.80 o                         
  -5   4   7         45.63         57.49        21.61 o                         
  -4   4   7         46.88         91.12        38.25 o                         
  -3   4   7        232.02        236.74        27.94 o                         
  -2   4   7         22.22         31.88        12.09 o                         
  -1   4   7       1254.02       1237.29        53.65 o                         
   0   4   7        342.95        411.78        36.47 o                         
   1   4   7        129.73        142.52        32.40 o                         
   2   4   7        316.35        479.90        94.82 o                         
   3   4   7          8.14        -11.06        17.11 o                         
   4   4   7         18.92         12.73        27.73 o                         
   5   4   7          3.75        -21.69        21.69 o                         
   6   4   7         25.10         44.44        52.36 o                         
 -10   5   7          0.45         12.15        38.22 o                         
  -9   5   7        577.48        558.78        69.19 o                         
  -8   5   7       1590.58       1473.13        94.70 o                         
  -7   5   7        412.66        485.84        63.39 o                         
  -6   5   7          6.37          8.35        15.43 o                         
  -5   5   7       1033.99       1052.15        70.35 o                         
  -4   5   7        231.57        279.62        44.59 o                         
  -3   5   7         62.96         75.65        16.38 o                         
  -2   5   7         86.40        101.48        25.86 o                         
  -1   5   7         25.68         18.06        11.93 o                         
   0   5   7         10.11         -0.88        12.35 o                         
   1   5   7       2062.35       1802.90        95.69 o                         
   2   5   7        369.64        390.43        89.22 o                         
   3   5   7        927.81        950.63       117.35 o                         
   4   5   7        338.13        268.99        81.08 o                         
   5   5   7        229.12        268.14        81.19 o                         
 -10   6   7        191.45        265.21        77.79 o                         
  -9   6   7        485.78        489.51        69.29 o                         
  -8   6   7         27.56          9.84        19.10 o                         
  -7   6   7         92.09         93.96        25.97 o                         
  -6   6   7         55.15         88.40        29.24 o                         
  -5   6   7       1649.21       1345.06       126.90 o                         
  -4   6   7        975.13        908.89       102.22 o                         
  -3   6   7        747.35        710.45       112.30 o                         
  -2   6   7         88.24         99.11        27.80 o                         
  -1   6   7          0.90          6.26        14.38 o                         
   0   6   7        112.99        135.48        32.64 o                         
   1   6   7        908.13        848.55        68.07 o                         
   2   6   7       1340.39       1458.41       144.39 o                         
   3   6   7        135.22        175.06        66.03 o                         
   4   6   7        583.67        527.45       112.57 o                         
  -9   7   7         64.56         84.95        32.46 o                         
  -8   7   7         57.88         11.42        25.88 o                         
  -7   7   7          3.75         13.81        30.85 o                         
  -6   7   7          6.29         21.43        25.75 o                         
  -5   7   7        154.87        115.62        47.85 o                         
  -4   7   7        176.73        148.45        53.74 o                         
  -3   7   7        863.76        804.79        98.96 o                         
  -2   7   7        219.79        255.29        46.78 o                         
  -1   7   7         78.37         63.69        23.75 o                         
   0   7   7       1442.35       1398.28        92.79 o                         
   1   7   7        400.21        427.87        63.45 o                         
   2   7   7        151.32        212.23        75.43 o                         
   3   7   7        277.37        336.42        93.43 o                         
   4   7   7         35.49          5.75        31.14 o                         
  -9   8   7         39.89         -6.59        33.61 o                         
  -8   8   7        294.12        286.45        83.40 o                         
  -7   8   7        726.51        971.53       121.66 o                         
  -6   8   7         34.29         29.63        32.58 o                         
  -5   8   7        470.31        453.69        95.68 o                         
  -4   8   7        133.27        152.37        56.81 o                         
  -3   8   7          2.55         -4.52        22.88 o                         
  -2   8   7        811.99        753.22        87.02 o                         
  -1   8   7         74.86        100.08        32.70 o                         
   0   8   7        553.88        572.61        77.08 o                         
   1   8   7        135.35        136.43        40.72 o                         
   2   8   7         20.20          5.88        26.99 o                         
   3   8   7         79.94         80.50        52.16 o                         
  -8   9   7        976.91       1190.74       143.92 o                         
  -7   9   7       1266.57       1216.27       140.01 o                         
  -6   9   7        170.04        190.21        63.03 o                         
  -5   9   7        122.22        133.95        53.39 o                         
  -4   9   7        719.01        687.28       124.88 o                         
  -3   9   7         47.41         63.73        43.78 o                         
  -2   9   7         76.80         69.73        45.24 o                         
  -1   9   7          0.35         22.31        23.30 o                         
   0   9   7          1.69          8.51        21.49 o                         
   1   9   7        198.66        241.50        84.03 o                         
   2   9   7        236.19        246.08        89.15 o                         
  -7  10   7          8.86          5.01        36.84 o                         
  -6  10   7         42.75         23.16        31.82 o                         
  -5  10   7        274.35        224.39        68.69 o                         
  -4  10   7        228.36        277.38        87.10 o                         
  -3  10   7        449.01        524.47       110.63 o                         
  -2  10   7          0.95        -21.85        27.14 o                         
  -1  10   7         30.23         61.25        32.47 o                         
   0  10   7          3.14          4.86        24.82 o                         
  -4  11   7        103.40        102.79        55.59 o                         
  -3  11   7        429.46        324.16        96.16 o                         
  -1 -12   8        130.53        115.25        61.58 o                         
   0 -12   8        134.33        164.60        71.76 o                         
   1 -12   8        200.79        155.15        63.98 o                         
  -3 -11   8         48.15        106.96        58.89 o                         
  -2 -11   8        626.24        425.82       115.45 o                         
  -1 -11   8         62.29         70.49        44.66 o                         
   0 -11   8        246.97        149.52        64.99 o                         
   1 -11   8       1008.77       1050.46       166.17 o                         
   2 -11   8          1.79         12.09        28.91 o                         
   3 -11   8        174.35        159.40        61.13 o                         
  -5 -10   8        271.37        323.88       111.49 o                         
  -4 -10   8        123.09        215.90        83.40 o                         
  -3 -10   8        254.17        275.75        96.92 o                         
  -2 -10   8        157.69        168.63        71.94 o                         
  -1 -10   8         89.11        117.59        57.35 o                         
   0 -10   8         15.88         14.20        30.37 o                         
   1 -10   8        153.60        113.52        32.12 o                         
   2 -10   8         27.84         15.49        20.79 o                         
   3 -10   8         75.59         85.12        27.96 o                         
   4 -10   8         65.83         72.11        38.77 o                         
  -6  -9   8        278.34        365.40       112.59 o                         
  -5  -9   8        160.63        166.56        79.35 o                         
  -4  -9   8        253.79        341.11       104.64 o                         
  -3  -9   8       1411.23       1810.34       196.07 o                         
  -2  -9   8          2.97          6.20        18.29 o                         
  -1  -9   8        136.98        188.14        36.09 o                         
   0  -9   8          2.98         34.66        18.61 o                         
   1  -9   8          2.28         -3.02        13.76 o                         
   2  -9   8        213.93        243.14        44.04 o                         
   3  -9   8       1295.64       1157.13        80.71 o                         
   4  -9   8          0.17         10.64        24.77 o                         
   5  -9   8         47.28         54.32        39.75 o                         
  -7  -8   8        152.63        168.84        78.09 o                         
  -4  -8   8          0.71        -10.40        21.89 o                         
  -3  -8   8        458.70        483.53        83.99 o                         
  -2  -8   8        156.55        209.96        56.05 o                         
  -1  -8   8        127.48        118.62        41.94 o                         
   0  -8   8        448.99        567.50        69.75 o                         
   1  -8   8        137.73        133.62        32.61 o                         
   2  -8   8        247.72        271.47        45.16 o                         
   3  -8   8        168.99        250.29        44.89 o                         
   4  -8   8          0.21          6.98        19.91 o                         
   5  -8   8        509.20        560.28       101.62 o                         
   6  -8   8       1167.53        947.68       138.01 o                         
  -7  -7   8          1.26         11.89        34.94 o                         
  -6  -7   8         23.25         38.86        30.28 o                         
  -5  -7   8        113.86        115.30        51.00 o                         
  -4  -7   8         29.54         70.53        33.95 o                         
  -3  -7   8         70.43         50.15        30.50 o                         
  -2  -7   8        648.39        735.15        80.87 o                         
  -1  -7   8        233.59        369.26        72.04 o                         
   0  -7   8        193.93        207.23        49.42 o                         
   1  -7   8        562.77        547.13        63.86 o                         
   2  -7   8        814.32        846.42        66.03 o                         
   3  -7   8        650.25        674.54        78.21 o                         
   4  -7   8         96.53        146.00        51.85 o                         
   5  -7   8        533.63        368.17        76.98 o                         
   6  -7   8          6.41          2.70        25.70 o                         
  -8  -6   8          1.30         -2.73        33.65 o                         
  -7  -6   8         47.23         62.88        41.25 o                         
  -6  -6   8        776.97        975.74       104.76 o                         
  -5  -6   8        182.97        177.76        53.86 o                         
  -4  -6   8        629.74        676.07       105.34 o                         
  -3  -6   8         81.20         40.00        27.01 o                         
  -2  -6   8        749.66        836.97        85.50 o                         
  -1  -6   8         77.57        164.67        51.93 o                         
   0  -6   8        598.43        667.38        74.17 o                         
   1  -6   8         81.05        111.34        37.42 o                         
   2  -6   8        746.65        692.33        76.11 o                         
   3  -6   8        125.17        116.08        40.28 o                         
   4  -6   8         63.45         68.71        34.50 o                         
   5  -6   8        120.70         79.41        38.35 o                         
   6  -6   8         59.75        120.99        46.68 o                         
  -9  -5   8        182.69        199.83        65.00 o                         
  -7  -5   8        986.81       1010.64       116.89 o                         
  -6  -5   8       1350.28       1355.06       124.15 o                         
  -5  -5   8          1.11         -7.19        19.54 o                         
  -4  -5   8       1419.56       1154.80       103.40 o                         
  -3  -5   8       1944.98       2190.70       141.93 o                         
  -2  -5   8       1784.21       1798.79       125.84 o                         
  -1  -5   8          1.24          5.36        14.32 o                         
   0  -5   8         37.22         12.05        17.84 o                         
   1  -5   8         31.74         36.83        19.62 o                         
   2  -5   8        114.97        135.52        43.91 o                         
   3  -5   8       1668.49       1722.30       129.58 o                         
   4  -5   8        632.63        659.25        97.99 o                         
   5  -5   8         10.57         14.36        22.46 o                         
   6  -5   8        413.64        259.32        65.17 o                         
   7  -5   8        841.07        835.80       131.34 o                         
  -9  -4   8        164.40        217.70        67.22 o                         
  -8  -4   8        542.61        690.02       118.88 o                         
  -6  -4   8          1.50         18.43        23.37 o                         
  -5  -4   8        242.29        264.18        66.44 o                         
  -4  -4   8         10.07         17.44        19.60 o                         
  -3  -4   8       1313.72       1169.96       100.45 o                         
  -2  -4   8        478.27        561.55        90.16 o                         
  -1  -4   8       1605.76       1286.29       101.53 o                         
   0  -4   8        123.64        148.67        44.32 o                         
   1  -4   8        648.32        552.38        82.14 o                         
   2  -4   8        423.50        360.70        65.62 o                         
   3  -4   8        720.84        616.98        94.86 o                         
   4  -4   8         16.90         12.09        21.50 o                         
   5  -4   8          5.17         34.42        26.62 o                         
   6  -4   8       1491.97       1171.97       120.56 o                         
   7  -4   8        891.02        850.44       138.23 o                         
 -10  -3   8        569.18        528.27       106.64 o                         
  -9  -3   8         83.91        142.51        72.20 o                         
  -8  -3   8          3.90         37.86        50.25 o                         
  -7  -3   8        204.04        283.42        67.73 o                         
  -5  -3   8         13.06         32.01        25.39 o                         
  -4  -3   8        381.54        371.39        66.29 o                         
  -3  -3   8        126.88        105.68        40.74 o                         
  -2  -3   8         17.79         14.41        17.25 o                         
  -1  -3   8       2104.05       2122.40       132.35 o                         
   0  -3   8         48.46         89.83        32.18 o                         
   1  -3   8        355.00        336.59        62.04 o                         
   2  -3   8        919.04        625.56        70.39 o                         
   3  -3   8         31.80         20.74        21.91 o                         
   4  -3   8        525.04        652.69        96.81 o                         
   5  -3   8        200.03        189.61        52.65 o                         
   6  -3   8        229.44        120.43        49.98 o                         
   7  -3   8         26.36         31.06        36.39 o                         
 -10  -2   8        547.29        465.92       100.56 o                         
  -9  -2   8        173.06        253.39        73.68 o                         
  -8  -2   8        545.22        581.91        88.23 o                         
  -7  -2   8        668.97        753.52        92.61 o                         
  -6  -2   8        351.36        329.66        70.90 o                         
  -5  -2   8       3097.79       2893.50       172.74 o                         
  -4  -2   8        363.13        397.23        73.61 o                         
  -3  -2   8         48.71         45.17        26.38 o                         
  -2  -2   8       1629.79       1482.87       107.01 o                         
  -1  -2   8        855.07        919.51        83.36 o                         
   0  -2   8        285.23        322.63        61.33 o                         
   1  -2   8        366.53        336.24        58.48 o                         
   2  -2   8        609.49        592.98        68.11 o                         
   3  -2   8         82.12        101.89        25.18 o                         
   4  -2   8        124.59        151.86        37.64 o                         
   5  -2   8        201.80        257.89        53.44 o                         
   6  -2   8          0.80         22.33        23.34 o                         
   7  -2   8          5.52         13.95        26.07 o                         
 -10  -1   8         21.99         13.28        52.06 o                         
  -9  -1   8         60.83         72.51        55.69 o                         
  -8  -1   8          6.24         35.35        34.69 o                         
  -7  -1   8        126.14         56.40        31.01 o                         
  -6  -1   8        988.51        840.89        89.02 o                         
  -5  -1   8       2405.44       2011.25       141.89 o                         
  -4  -1   8        869.13        670.41        53.46 o                         
  -3  -1   8       3451.51       3249.50       122.03 o                         
  -2  -1   8       6194.07       5925.43       174.94 o                         
  -1  -1   8        242.73        261.55        39.42 o                         
   0  -1   8         37.53         45.03        23.90 o                         
   1  -1   8          7.87         17.80        12.59 o                         
   2  -1   8         25.70         54.88        22.49 o                         
   3  -1   8        379.74        403.78        53.88 o                         
   4  -1   8       1848.06       1956.74       108.69 o                         
   5  -1   8         82.95        109.23        38.07 o                         
   6  -1   8          2.53        -14.97        19.93 o                         
   7  -1   8        835.48        821.88       101.54 o                         
 -10   0   8          1.63         -1.29        28.85 o                         
  -9   0   8        146.39        168.96        51.61 o                         
  -8   0   8        263.15        228.65        64.65 o                         
  -7   0   8        147.89         97.24        47.59 o                         
  -6   0   8        260.63        256.39        44.13 o                         
  -5   0   8        128.82        124.98        43.79 o                         
  -4   0   8        922.09        802.49        57.93 o                         
  -3   0   8        212.83        236.25        38.34 o                         
  -2   0   8       2572.75       2479.41       100.10 o                         
  -1   0   8        226.50        229.26        30.00 o                         
   0   0   8        410.44        436.77        41.65 o                         
   1   0   8       2574.11       2503.13        85.53 o                         
   2   0   8        303.64        286.41        42.81 o                         
   3   0   8       1257.51       1202.55        78.53 o                         
   4   0   8        165.91        160.36        40.99 o                         
   5   0   8         26.23         31.54        22.25 o                         
   6   0   8         85.39        111.65        37.77 o                         
 -10   1   8        351.17        405.50        80.60 o                         
  -9   1   8        365.27        311.63        69.88 o                         
  -8   1   8        122.95        109.74        37.18 o                         
  -7   1   8         32.00         24.59        43.99 o                         
  -6   1   8        251.38        232.49        40.59 o                         
  -5   1   8        174.92        148.24        47.70 o                         
  -4   1   8        174.30        158.16        30.75 o                         
  -3   1   8        208.45        254.85        39.24 o                         
  -2   1   8        384.41        373.99        33.37 o                         
  -1   1   8          8.14          6.07         8.49 o                         
   0   1   8       2099.96       2113.33        76.13 o                         
   1   1   8         18.98         22.75        11.08 o                         
   2   1   8        252.36        307.13        46.93 o                         
   3   1   8       1077.50       1170.57        77.58 o                         
   4   1   8         85.98        138.44        36.61 o                         
   5   1   8         55.79         70.78        27.79 o                         
   6   1   8        144.59        164.12        41.35 o                         
 -10   2   8        306.87        383.77        82.33 o                         
  -9   2   8        358.98        340.08        76.80 o                         
  -8   2   8        386.50        433.24        77.15 o                         
  -7   2   8         53.04         29.88        20.29 o                         
  -6   2   8       2050.66       1764.33        95.36 o                         
  -5   2   8       1804.34       1704.22        89.80 o                         
  -4   2   8       1765.67       1554.24        83.67 o                         
  -3   2   8         91.00        107.93        19.55 o                         
  -2   2   8         94.18        109.68        20.56 o                         
  -1   2   8       2534.46       2639.09        85.93 o                         
   0   2   8       1258.93       1160.00        54.63 o                         
   1   2   8       1071.05       1026.94        52.23 o                         
   2   2   8          2.60          3.97        12.57 o                         
   3   2   8         98.34        122.98        30.86 o                         
   4   2   8         14.00         18.73        20.23 o                         
   5   2   8         94.40         62.84        46.76 o                         
   6   2   8        133.02        181.19        79.21 o                         
 -10   3   8        195.06        130.69        68.82 o                         
  -9   3   8         59.99         67.43        26.16 o                         
  -8   3   8        154.26        215.92        43.46 o                         
  -7   3   8        353.52        344.74        54.54 o                         
  -6   3   8        196.28        242.47        44.83 o                         
  -5   3   8       1676.62       1506.05        84.43 o                         
  -4   3   8        556.22        473.28        56.94 o                         
  -3   3   8        335.58        357.82        46.89 o                         
  -2   3   8       4565.62       4623.65       119.64 o                         
  -1   3   8       4625.00       4693.18       122.30 o                         
   0   3   8         17.35          3.37         9.80 o                         
   1   3   8        170.42        209.30        28.24 o                         
   2   3   8         18.38         55.32        22.96 o                         
   3   3   8          4.32          8.77        25.65 o                         
   4   3   8        738.20        657.86       128.39 o                         
   5   3   8        941.21        929.50       158.29 o                         
 -10   4   8        260.16        243.12        75.75 o                         
  -9   4   8        193.44        252.49        49.52 o                         
  -8   4   8          5.67          0.46        14.96 o                         
  -7   4   8        603.97        729.13        79.86 o                         
  -6   4   8         11.66         27.33        19.18 o                         
  -5   4   8        211.29        285.86        69.66 o                         
  -4   4   8        285.99        386.57        52.02 o                         
  -3   4   8        387.53        389.12        50.84 o                         
  -2   4   8        471.33        519.02        36.18 o                         
  -1   4   8        442.80        486.79        43.52 o                         
   0   4   8         40.58         35.59        19.95 o                         
   1   4   8         44.02         83.84        24.27 o                         
   2   4   8        880.46        973.23       115.30 o                         
   3   4   8        150.96         96.44        45.98 o                         
   4   4   8        619.70        700.94       135.34 o                         
   5   4   8         38.99          8.11        38.97 o                         
 -10   5   8         26.66         29.97        38.28 o                         
  -9   5   8        474.38        707.24        85.69 o                         
  -8   5   8         96.50        119.27        32.89 o                         
  -7   5   8         16.80         12.11        17.87 o                         
  -6   5   8        300.74        272.47        47.00 o                         
  -5   5   8         28.31          4.17        22.59 o                         
  -4   5   8        134.82        140.08        32.05 o                         
  -3   5   8         71.52        108.75        42.07 o                         
  -2   5   8        622.12        624.26        58.13 o                         
  -1   5   8        247.39        261.64        45.38 o                         
   0   5   8        904.85        911.82        69.46 o                         
   1   5   8        245.81        250.50        46.42 o                         
   2   5   8          7.82         -3.09        19.51 o                         
   3   5   8        831.56        757.29       132.84 o                         
   4   5   8        435.04        410.59       102.31 o                         
 -10   6   8        337.21        354.05        88.59 o                         
  -9   6   8        371.81        526.67        74.02 o                         
  -8   6   8         67.77         72.96        27.25 o                         
  -7   6   8        243.58        371.22        59.90 o                         
  -6   6   8        219.08        418.14        94.01 o                         
  -5   6   8        267.45        276.66        73.73 o                         
  -4   6   8       1724.98       1867.39       157.72 o                         
  -3   6   8        124.53        120.88        48.61 o                         
  -2   6   8        250.37        234.27        41.85 o                         
  -1   6   8        116.38        133.81        33.23 o                         
   0   6   8       1856.66       1554.67        94.39 o                         
   1   6   8        635.92        699.22       127.10 o                         
   2   6   8        439.96        507.34       106.87 o                         
   3   6   8        407.49        436.08       104.06 o                         
   4   6   8        158.61        121.00        59.21 o                         
  -9   7   8          2.90        -32.29        32.29 o                         
  -8   7   8          6.80         23.53        34.12 o                         
  -7   7   8         84.25         74.06        45.26 o                         
  -6   7   8        278.90        307.03        79.98 o                         
  -5   7   8        474.04        607.69       110.25 o                         
  -4   7   8       1922.96       1621.84       148.79 o                         
  -3   7   8         17.76         14.19        22.26 o                         
  -2   7   8        376.73        303.65        78.77 o                         
  -1   7   8       3425.22       3222.82       145.89 o                         
   0   7   8       1345.42       1221.27        87.42 o                         
   1   7   8         86.71         51.46        38.85 o                         
   2   7   8        163.70        132.56        60.27 o                         
   3   7   8         39.12         22.62        37.00 o                         
  -8   8   8        186.80        190.70        70.65 o                         
  -7   8   8        262.74        231.86        70.83 o                         
  -6   8   8        219.87        203.48        65.71 o                         
  -5   8   8         87.33         52.40        39.94 o                         
  -4   8   8          4.74         -9.46        21.02 o                         
  -3   8   8          0.93        -26.58        26.58 o                         
  -2   8   8         16.25        -22.11        22.11 o                         
  -1   8   8       1095.46        970.99        80.12 o                         
   0   8   8         22.32         17.43        21.39 o                         
   1   8   8          1.19         -8.33        25.60 o                         
   2   8   8        359.49        481.83       113.38 o                         
  -8   9   8        828.61       1143.70       171.44 o                         
  -7   9   8          4.79        -26.79        26.79 o                         
  -6   9   8        183.23        210.13        69.15 o                         
  -5   9   8        452.11        425.12       100.63 o                         
  -4   9   8          7.27         13.26        33.76 o                         
  -3   9   8          3.39          5.92        27.74 o                         
  -2   9   8          0.22         15.30        28.85 o                         
  -1   9   8         99.77        121.68        39.53 o                         
   0   9   8         24.68         28.93        25.86 o                         
   1   9   8        266.80        389.60       101.84 o                         
  -6  10   8         52.61         62.93        41.39 o                         
  -5  10   8        279.82        243.49        78.62 o                         
  -4  10   8        258.15        258.93        80.98 o                         
  -3  10   8        351.82        287.60        82.88 o                         
  -2  10   8          8.26        -21.37        29.17 o                         
  -1  10   8         12.55          5.43        33.94 o                         
  -3 -11   9        525.95        436.06       125.38 o                         
  -2 -11   9         27.72         32.15        37.67 o                         
  -1 -11   9        378.51        317.22        95.12 o                         
   0 -11   9        250.75        285.74        89.29 o                         
   1 -11   9        131.25         90.13        51.78 o                         
   2 -11   9        152.13        173.34        65.27 o                         
  -5 -10   9        775.26       1064.02       198.02 o                         
  -4 -10   9          1.41         20.45        43.81 o                         
  -3 -10   9         24.00         12.02        40.79 o                         
  -2 -10   9        161.79        125.32        67.82 o                         
  -1 -10   9         11.22         27.36        37.63 o                         
   0 -10   9        235.96        333.55        54.89 o                         
   1 -10   9        235.41        211.34        44.30 o                         
   2 -10   9         68.32         48.61        27.43 o                         
   3 -10   9         68.55         83.64        35.66 o                         
   4 -10   9        371.12        338.57        75.73 o                         
  -6  -9   9        195.25        188.76        82.92 o                         
  -5  -9   9        133.58         90.74        63.89 o                         
  -4  -9   9         83.52        141.20        73.20 o                         
  -3  -9   9          0.50        -22.06        22.06 o                         
  -2  -9   9          3.57         45.32        23.48 o                         
  -1  -9   9          4.15         -9.40        17.43 o                         
   0  -9   9        125.67        160.77        39.51 o                         
   1  -9   9          8.54          4.93        16.86 o                         
   2  -9   9        546.16        564.94        71.31 o                         
   3  -9   9         21.14         29.00        26.40 o                         
   4  -9   9        437.56        458.69        93.65 o                         
  -5  -8   9        163.83        204.77        62.02 o                         
  -4  -8   9        572.77        679.42       110.09 o                         
  -3  -8   9        344.61        388.68        78.44 o                         
  -2  -8   9        236.26        271.62        66.52 o                         
  -1  -8   9         82.27         89.53        40.85 o                         
   0  -8   9        301.17        351.33        56.62 o                         
   1  -8   9         41.56         64.65        28.16 o                         
   2  -8   9        333.98        389.06        61.06 o                         
   3  -8   9         84.86        118.20        47.27 o                         
   4  -8   9          0.84          9.12        24.53 o                         
   5  -8   9        376.74        402.54        84.87 o                         
  -7  -7   9         47.65         46.10        43.34 o                         
  -6  -7   9         41.43         60.40        42.18 o                         
  -5  -7   9        105.12         83.66        41.14 o                         
  -4  -7   9        799.67        755.09       111.19 o                         
  -3  -7   9        537.08        621.72       101.85 o                         
  -2  -7   9        514.42        581.39        96.38 o                         
  -1  -7   9        101.17        216.96        58.22 o                         
   0  -7   9        651.62        747.42        84.29 o                         
   1  -7   9        758.04        732.97        84.30 o                         
   2  -7   9         80.61        101.56        27.37 o                         
   3  -7   9        480.71        521.70        92.40 o                         
   4  -7   9         80.47         98.88        43.90 o                         
   5  -7   9         82.92         84.48        41.27 o                         
  -8  -6   9        334.87        519.71       111.58 o                         
  -7  -6   9         43.23         41.64        38.32 o                         
  -6  -6   9         80.77         70.73        36.60 o                         
  -5  -6   9       1070.74        886.08        99.77 o                         
  -4  -6   9        244.65        261.11        67.79 o                         
  -3  -6   9        120.69        111.86        44.41 o                         
  -2  -6   9          8.20         27.10        22.55 o                         
  -1  -6   9         26.30         13.00        16.71 o                         
   0  -6   9          2.46         -0.94        14.97 o                         
   1  -6   9        748.03        693.49        80.44 o                         
   2  -6   9         75.62         71.02        32.08 o                         
   3  -6   9          0.28         -3.01        19.06 o                         
   4  -6   9       1108.05       1018.75       107.85 o                         
   5  -6   9        288.98        348.53        79.35 o                         
   6  -6   9        124.34         66.36        38.48 o                         
  -9  -5   9         42.47         70.21        61.95 o                         
  -8  -5   9         62.10        141.26        66.35 o                         
  -7  -5   9         97.11         97.79        52.02 o                         
  -6  -5   9          0.90         -1.57        22.80 o                         
  -5  -5   9        556.29        547.63        90.94 o                         
  -4  -5   9        116.93        156.41        52.02 o                         
  -3  -5   9        374.26        324.44        73.03 o                         
  -2  -5   9        278.80        209.34        53.08 o                         
  -1  -5   9         11.35          6.71        17.11 o                         
   0  -5   9        237.73        277.79        62.55 o                         
   1  -5   9        218.11        188.17        49.36 o                         
   2  -5   9        526.50        592.86        94.57 o                         
   3  -5   9        225.92        186.77        52.55 o                         
   4  -5   9        122.29        177.71        51.61 o                         
   5  -5   9        196.06        243.94        64.45 o                         
   6  -5   9        568.32        551.40       108.86 o                         
  -9  -4   9        364.05        406.07        91.65 o                         
  -8  -4   9          2.24        -31.16        31.16 o                         
  -7  -4   9         87.57        149.71        58.65 o                         
  -6  -4   9         28.86         26.71        27.85 o                         
  -5  -4   9        214.55        176.24        54.22 o                         
  -4  -4   9         26.89         22.94        24.02 o                         
  -3  -4   9       1826.90       1612.91       122.85 o                         
  -2  -4   9       1288.54       1231.71       106.99 o                         
  -1  -4   9        199.32        127.70        41.96 o                         
   0  -4   9       2780.80       2890.44       168.63 o                         
   1  -4   9        669.55        744.62        79.36 o                         
   2  -4   9        185.66        201.11        56.22 o                         
   3  -4   9          8.23         14.90        22.49 o                         
   4  -4   9          3.76          0.26        21.35 o                         
   5  -4   9         87.22         82.75        44.28 o                         
   6  -4   9        555.09        526.19       105.07 o                         
 -10  -3   9          6.13         68.72        74.89 o                         
  -9  -3   9        347.01        349.66        83.57 o                         
  -8  -3   9         50.81         52.23        36.68 o                         
  -7  -3   9        410.41        291.49        74.83 o                         
  -6  -3   9         64.70         66.83        39.78 o                         
  -5  -3   9         74.29         86.62        37.96 o                         
  -4  -3   9       1533.86       1379.13       113.82 o                         
  -3  -3   9       1737.70       1746.50       127.98 o                         
  -2  -3   9       1868.94       1914.95       132.41 o                         
  -1  -3   9          6.08         13.33        16.20 o                         
   0  -3   9        507.27        552.35        85.45 o                         
   1  -3   9        587.70        609.41        86.67 o                         
   2  -3   9        113.30        113.57        40.10 o                         
   3  -3   9        505.16        571.99        93.31 o                         
   4  -3   9         90.09        115.21        44.15 o                         
   5  -3   9        145.29        159.48        53.55 o                         
   6  -3   9          1.46         27.57        29.10 o                         
 -10  -2   9         95.90         95.04        69.57 o                         
  -9  -2   9        223.51        141.97        65.53 o                         
  -6  -2   9        385.85        350.78        78.55 o                         
  -5  -2   9        109.40        136.63        48.76 o                         
  -4  -2   9       2702.19       2217.47       142.12 o                         
  -3  -2   9        333.44        314.22        62.47 o                         
  -2  -2   9        185.75        190.72        47.43 o                         
  -1  -2   9        480.15        546.07        88.54 o                         
   0  -2   9        231.21        328.99        64.51 o                         
   1  -2   9         80.45         73.40        31.27 o                         
   2  -2   9         79.20         59.31        29.70 o                         
   3  -2   9          0.87        -15.60        20.49 o                         
   4  -2   9          0.61         10.34        16.93 o                         
   5  -2   9       1014.24       1043.99       110.79 o                         
   6  -2   9         34.93         30.17        23.78 o                         
 -10  -1   9          2.50        -17.09        40.69 o                         
  -9  -1   9        147.68         -0.42        36.81 o                         
  -8  -1   9        736.48        226.32        54.31 o                         
  -7  -1   9        297.76        382.46        80.32 o                         
  -6  -1   9       1039.00       1165.38       115.12 o                         
  -5  -1   9        170.52        135.09        45.07 o                         
  -4  -1   9        763.49        737.52        78.21 o                         
  -3  -1   9         74.19         55.23        20.58 o                         
  -2  -1   9         92.14         86.04        23.43 o                         
  -1  -1   9        920.78        790.62        81.31 o                         
   0  -1   9        356.53        341.12        67.08 o                         
   1  -1   9          1.73          6.95        13.34 o                         
   2  -1   9         22.70         48.89        21.07 o                         
   3  -1   9       2030.26       1918.08       107.81 o                         
   4  -1   9         97.73         40.77        21.61 o                         
   5  -1   9        373.04        345.06        61.30 o                         
   6  -1   9        868.46        794.51       101.01 o                         
 -10   0   9         20.66         18.02        40.87 o                         
  -9   0   9        135.16        130.15        60.72 o                         
  -8   0   9        651.40        640.59        96.93 o                         
  -7   0   9         83.80         76.53        25.66 o                         
  -6   0   9         30.37         46.38        31.95 o                         
  -5   0   9        168.26        159.09        35.05 o                         
  -4   0   9         24.06         17.05        12.78 o                         
  -3   0   9        638.59        629.52        57.68 o                         
  -2   0   9        887.54        829.18        59.56 o                         
  -1   0   9       1204.77       1153.01        57.32 o                         
   0   0   9         45.33         54.06        16.60 o                         
   1   0   9       1898.64       1797.51        75.74 o                         
   2   0   9       1354.40       1312.72        82.47 o                         
   3   0   9        585.13        658.61        76.63 o                         
   4   0   9        194.60        181.44        43.08 o                         
   5   0   9          2.84          3.02        20.41 o                         
   6   0   9        886.32        894.09       103.85 o                         
 -10   1   9         86.07        151.19        70.90 o                         
  -9   1   9        226.67        158.37        68.47 o                         
  -8   1   9        185.33        173.49        65.06 o                         
  -7   1   9         64.89         68.32        24.63 o                         
  -6   1   9        167.96        175.06        52.78 o                         
  -5   1   9        520.85        479.87        59.56 o                         
  -4   1   9          8.33          5.81        12.48 o                         
  -3   1   9        880.81        862.53        62.21 o                         
  -2   1   9        202.52        195.90        28.59 o                         
  -1   1   9       3932.34       3800.44       111.70 o                         
   0   1   9        460.66        469.08        46.00 o                         
   1   1   9       1447.27       1500.83        68.34 o                         
   2   1   9       1909.20       1909.39       102.12 o                         
   3   1   9         26.98         64.88        24.02 o                         
   4   1   9        571.05        555.41        74.52 o                         
   5   1   9         47.53         66.94        27.56 o                         
  -9   2   9         15.29        -48.82        57.73 o                         
  -8   2   9         40.32        104.31        61.76 o                         
  -7   2   9        866.25        861.74        70.74 o                         
  -6   2   9        354.93        483.57        63.19 o                         
  -5   2   9        201.81        209.48        39.73 o                         
  -4   2   9        133.31        159.79        33.42 o                         
  -3   2   9       1368.48       1337.56        79.58 o                         
  -2   2   9        416.94        503.03        41.78 o                         
  -1   2   9         80.00         65.37        17.99 o                         
   0   2   9        115.35        164.86        28.84 o                         
   1   2   9         27.19         49.12        17.11 o                         
   2   2   9        102.88        147.14        32.90 o                         
   3   2   9          4.28          5.19        16.82 o                         
   4   2   9         52.59         76.24        53.30 o                         
   5   2   9        220.76        185.32        79.09 o                         
 -10   3   9         96.60        156.47        75.79 o                         
  -9   3   9          2.90        -18.95        19.53 o                         
  -8   3   9         81.20        112.63        34.67 o                         
  -7   3   9        447.26        504.79        65.52 o                         
  -6   3   9        747.44        787.69        65.21 o                         
  -5   3   9       1045.60       1040.59        75.32 o                         
  -4   3   9         16.58         26.47        18.22 o                         
  -3   3   9        498.91        426.68        53.58 o                         
  -2   3   9       1667.14       1758.61        72.28 o                         
  -1   3   9         12.47         12.56        10.35 o                         
   0   3   9         44.65         58.75        16.58 o                         
   1   3   9         38.20         39.25        21.53 o                         
   2   3   9         16.10          2.99        25.76 o                         
   3   3   9          2.35          2.42        26.68 o                         
   4   3   9        931.21        938.64       168.00 o                         
   5   3   9         31.46         25.42        43.67 o                         
 -10   4   9        116.40        124.28        36.58 o                         
  -9   4   9          1.21         26.05        23.46 o                         
  -8   4   9       1020.76        989.18        82.03 o                         
  -7   4   9          6.27         21.90        20.48 o                         
  -6   4   9        330.72        344.89        78.57 o                         
  -5   4   9         21.99         29.75        16.97 o                         
  -4   4   9         16.76         24.85        16.50 o                         
  -3   4   9        155.64        135.04        30.50 o                         
  -2   4   9       1777.45       1986.84        76.81 o                         
  -1   4   9        431.34        486.48        61.83 o                         
   0   4   9         39.83         37.65        17.74 o                         
   1   4   9        801.54        743.59        97.20 o                         
   2   4   9        564.08        648.42       122.50 o                         
   3   4   9        435.69        508.50       113.70 o                         
   4   4   9        225.88        221.36        80.97 o                         
 -10   5   9          0.91        -10.05        23.74 o                         
  -9   5   9         44.73         20.92        30.80 o                         
  -8   5   9         18.63         -9.02        18.80 o                         
  -7   5   9         19.87         39.82        24.54 o                         
  -6   5   9         83.19         97.79        42.10 o                         
  -5   5   9         88.92        129.13        34.14 o                         
  -4   5   9         59.12         43.31        28.05 o                         
  -3   5   9        279.66        310.75        81.83 o                         
  -2   5   9        169.21        105.62        45.55 o                         
  -1   5   9        152.26        188.02        38.89 o                         
   0   5   9        180.23        121.07        31.57 o                         
   1   5   9        699.36        785.35       130.86 o                         
   2   5   9       1474.57       1506.25       153.32 o                         
   3   5   9        945.10        968.15       159.68 o                         
   4   5   9        255.77        423.62       108.81 o                         
  -9   6   9         52.14         37.20        30.10 o                         
  -8   6   9        354.47        308.72        56.87 o                         
  -7   6   9         59.37         24.80        32.00 o                         
  -6   6   9        543.35        630.80       117.48 o                         
  -5   6   9        424.30        456.19        96.94 o                         
  -4   6   9          0.68         15.74        27.59 o                         
  -3   6   9       1160.98       1259.63       130.19 o                         
  -2   6   9         57.38         50.68        33.86 o                         
  -1   6   9        258.22        334.51        53.69 o                         
   0   6   9         92.92         99.83        32.33 o                         
   1   6   9         18.96        -16.90        24.92 o                         
   2   6   9          2.39         -7.11        24.53 o                         
   3   6   9          1.54         20.80        32.14 o                         
  -9   7   9         36.58         32.68        38.74 o                         
  -8   7   9        158.92        195.03        68.19 o                         
  -7   7   9        579.59        741.96       137.76 o                         
  -6   7   9        638.69        846.67       139.10 o                         
  -5   7   9        898.03        832.54       138.63 o                         
  -4   7   9         82.09         70.74        41.73 o                         
  -3   7   9        473.04        452.11       100.41 o                         
  -2   7   9        787.64        774.60       123.10 o                         
  -1   7   9        892.46        853.07        73.34 o                         
   0   7   9         17.36        -16.36        17.33 o                         
   1   7   9        224.91        278.43        80.15 o                         
   2   7   9         24.81         63.94        40.90 o                         
  -8   8   9        142.56        138.68        64.14 o                         
  -7   8   9       1612.86       1767.86       177.88 o                         
  -6   8   9         96.49         41.06        43.06 o                         
  -5   8   9         50.84         56.61        43.43 o                         
  -4   8   9        346.39        405.35        94.24 o                         
  -3   8   9         14.00         28.47        31.72 o                         
  -2   8   9        243.54        235.85        74.11 o                         
  -1   8   9        243.82        249.84        78.80 o                         
   0   8   9        389.11        320.85        59.61 o                         
   1   8   9          0.07         32.25        37.47 o                         
  -7   9   9         40.10         91.72        52.48 o                         
  -6   9   9          6.77         63.23        50.81 o                         
  -5   9   9          0.91         23.50        37.13 o                         
  -4   9   9        155.41        202.80        68.41 o                         
  -3   9   9         17.07         14.51        33.77 o                         
  -2   9   9         46.15         97.26        50.50 o                         
  -1   9   9          4.79         40.80        38.21 o                         
  -2 -11  10         64.17         65.55        57.70 o                         
  -1 -11  10          8.68         10.48        35.62 o                         
   0 -11  10         60.16         39.68        40.68 o                         
  -4 -10  10         58.63        109.30        74.57 o                         
  -3 -10  10         45.09         66.84        65.73 o                         
  -2 -10  10          8.81          7.75        41.02 o                         
  -1 -10  10        341.49        460.65        71.48 o                         
   0 -10  10       1279.43       1414.79       102.25 o                         
   1 -10  10        201.69        201.93        44.62 o                         
   2 -10  10         28.77          0.54        21.69 o                         
  -3  -9  10        133.24        129.75        51.38 o                         
  -2  -9  10        349.02        422.90        86.48 o                         
  -1  -9  10       1184.53       1499.67       103.00 o                         
   0  -9  10        350.03        480.51        68.00 o                         
   1  -9  10         19.07         11.60        20.57 o                         
   2  -9  10         67.83         32.99        26.50 o                         
   3  -9  10       1106.79       1027.51       112.70 o                         
  -6  -8  10         34.91         91.35        53.02 o                         
  -5  -8  10        522.22        690.75       113.17 o                         
  -4  -8  10        461.98        638.63       107.71 o                         
  -3  -8  10         33.79         69.12        35.49 o                         
  -2  -8  10        367.39        553.90       101.33 o                         
  -1  -8  10        289.47        315.06        71.95 o                         
   0  -8  10        136.94        197.00        57.40 o                         
   1  -8  10        406.52        555.69        73.08 o                         
   2  -8  10        492.80        596.83        78.77 o                         
   3  -8  10         69.59        132.26        53.49 o                         
   4  -8  10         59.00         71.89        40.50 o                         
  -7  -7  10         57.20         52.46        44.09 o                         
  -6  -7  10          8.20          9.58        35.98 o                         
  -5  -7  10        585.49        576.11       105.52 o                         
  -4  -7  10         71.16         86.79        42.93 o                         
  -3  -7  10         90.40        128.28        54.17 o                         
  -2  -7  10         36.39         25.81        30.79 o                         
  -1  -7  10         12.39          6.79        20.31 o                         
   0  -7  10         10.55         27.56        25.54 o                         
   1  -7  10          5.61         23.75        22.98 o                         
   2  -7  10        347.21        421.73        59.35 o                         
   3  -7  10         37.10         59.62        35.84 o                         
   4  -7  10         36.95         72.44        40.93 o                         
   5  -7  10         50.84         18.67        32.75 o                         
  -8  -6  10        244.66        253.20        82.44 o                         
  -7  -6  10         43.99         43.84        36.04 o                         
  -6  -6  10        819.96        908.47       107.76 o                         
  -5  -6  10        419.81        489.43        94.12 o                         
  -4  -6  10          9.51        -11.46        18.72 o                         
  -3  -6  10        150.17        145.40        48.81 o                         
  -2  -6  10         46.54         68.98        35.65 o                         
  -1  -6  10         16.74         39.48        29.11 o                         
   0  -6  10        992.27        991.06       102.03 o                         
   1  -6  10       1098.51       1228.20       113.22 o                         
   2  -6  10        126.13        105.48        39.90 o                         
   3  -6  10        229.24        163.39        53.43 o                         
   4  -6  10        884.99        964.93       110.12 o                         
   5  -6  10        191.27        224.66        65.48 o                         
  -8  -5  10         98.24         27.49        40.34 o                         
  -7  -5  10         93.69         83.50        47.10 o                         
  -6  -5  10        974.77       1040.58       111.33 o                         
  -5  -5  10        792.99        859.19       100.95 o                         
  -4  -5  10        190.09        142.14        52.27 o                         
  -3  -5  10         29.78         20.66        27.29 o                         
  -2  -5  10        424.15        417.18        83.76 o                         
  -1  -5  10        520.45        747.87       116.54 o                         
   0  -5  10       1092.64       1060.81       102.88 o                         
   1  -5  10        126.69        140.26        50.25 o                         
   2  -5  10         97.22         90.38        35.64 o                         
   3  -5  10        716.28        633.35       104.22 o                         
   4  -5  10        751.93        768.09       119.18 o                         
   5  -5  10        980.16        958.31       114.02 o                         
  -9  -4  10         85.78         17.46        43.77 o                         
  -8  -4  10         95.63        137.60        60.41 o                         
  -7  -4  10          7.34         10.56        33.49 o                         
  -6  -4  10         70.72         91.47        52.63 o                         
  -5  -4  10         21.96         20.29        27.43 o                         
  -4  -4  10       1273.52       1174.23       112.05 o                         
  -3  -4  10         22.45         52.10        30.98 o                         
  -2  -4  10         33.24         56.65        27.67 o                         
  -1  -4  10       2204.55       2140.54       151.51 o                         
   0  -4  10        374.00        324.51        72.00 o                         
   1  -4  10         64.91         86.17        37.29 o                         
   2  -4  10        191.29        233.14        59.99 o                         
   3  -4  10        548.77        495.54        88.71 o                         
   4  -4  10          1.74         33.73        27.66 o                         
   5  -4  10        306.85        286.24        77.25 o                         
  -8  -3  10        681.64        724.98       134.46 o                         
  -7  -3  10          8.47         30.84        30.67 o                         
  -6  -3  10          0.49          6.96        25.60 o                         
  -5  -3  10          3.51         -7.33        15.60 o                         
  -4  -3  10       1319.40       1277.81       116.66 o                         
  -3  -3  10         68.95         38.31        28.99 o                         
  -2  -3  10        257.51        216.21        54.86 o                         
  -1  -3  10        218.54        286.24        66.54 o                         
   0  -3  10          4.76         12.28        23.20 o                         
   1  -3  10         43.23          1.41        22.38 o                         
   2  -3  10         43.08         12.10        23.39 o                         
   3  -3  10         60.03         75.46        36.45 o                         
   4  -3  10          1.31         -7.22        16.81 o                         
   5  -3  10         27.03         12.39        28.40 o                         
  -9  -2  10        377.02        481.10       108.32 o                         
  -7  -2  10         53.57         68.27        41.17 o                         
  -6  -2  10        161.07        210.72        65.02 o                         
  -5  -2  10       2344.74       2043.44       147.34 o                         
  -4  -2  10        395.80        368.87        80.03 o                         
  -3  -2  10        192.28        123.54        41.80 o                         
  -2  -2  10         26.79         -7.03        14.40 o                         
  -1  -2  10         65.43        131.30        47.84 o                         
   0  -2  10          3.10         19.54        23.37 o                         
   1  -2  10       1477.83       1502.16       122.65 o                         
   2  -2  10        189.31        146.75        48.07 o                         
   3  -2  10         54.61          8.44        28.29 o                         
   4  -2  10       1931.26       2083.44       156.40 o                         
   5  -2  10        215.24        182.02        59.61 o                         
 -10  -1  10         22.38         48.72        41.74 o                         
  -9  -1  10         58.68        -31.53        31.53 o                         
  -8  -1  10          6.38         11.20        29.25 o                         
  -7  -1  10         83.49        109.23        51.41 o                         
  -6  -1  10        258.48        299.42        74.71 o                         
  -5  -1  10       1074.95        995.26       100.83 o                         
  -4  -1  10         15.15          4.35        16.76 o                         
  -3  -1  10        467.30        504.33        85.61 o                         
  -2  -1  10        313.98        193.28        54.33 o                         
  -1  -1  10        147.37        233.32        57.66 o                         
   0  -1  10        537.60        610.81        91.89 o                         
   1  -1  10        933.24        869.32        68.29 o                         
   2  -1  10         40.64         58.65        24.17 o                         
   3  -1  10         32.44         32.95        21.08 o                         
   4  -1  10       1530.07       1328.52        98.03 o                         
   5  -1  10        364.28        298.36        59.41 o                         
 -10   0  10          5.67        -22.16        63.30 o                         
  -9   0  10         34.85         94.82        63.67 o                         
  -8   0  10        359.73        488.69       100.06 o                         
  -7   0  10          2.95        -10.19        17.91 o                         
  -6   0  10        224.72        288.67        50.95 o                         
  -5   0  10          1.49         17.94        15.21 o                         
  -4   0  10         92.75         87.94        27.45 o                         
  -3   0  10       1171.32       1198.04        76.82 o                         
  -2   0  10          0.80        -11.06        11.06 o                         
  -1   0  10        186.62        196.45        39.08 o                         
   0   0  10       3225.05       3055.33       106.82 o                         
   1   0  10        214.67        239.35        44.43 o                         
   2   0  10         91.93        127.66        34.98 o                         
   3   0  10        860.43        904.38        94.41 o                         
   4   0  10         64.46         36.92        24.63 o                         
   5   0  10         34.48         62.61        30.54 o                         
 -10   1  10          1.59        -17.12        60.67 o                         
  -9   1  10         66.14        123.46        67.88 o                         
  -8   1  10        522.54        646.15        80.34 o                         
  -7   1  10        471.44        460.04        90.70 o                         
  -6   1  10          3.23        -11.79        12.57 o                         
  -5   1  10         61.66         40.70        21.47 o                         
  -4   1  10        713.73        781.70        62.98 o                         
  -3   1  10        655.38        639.54        68.54 o                         
  -2   1  10        796.26        755.53        47.97 o                         
  -1   1  10          2.38         13.44        11.01 o                         
   0   1  10        703.45        770.36        50.37 o                         
   1   1  10         88.82        138.30        35.12 o                         
   2   1  10         48.23         69.16        28.32 o                         
   3   1  10        491.06        669.83        79.30 o                         
   4   1  10          2.20          6.35        20.81 o                         
   5   1  10         36.61          3.31        35.88 o                         
 -10   2  10          3.35         13.06        72.11 o                         
  -9   2  10        183.75        171.40        76.07 o                         
  -8   2  10       1823.14       1823.19       111.23 o                         
  -7   2  10        616.24        677.64       121.13 o                         
  -6   2  10        122.30        135.42        36.34 o                         
  -5   2  10        671.10        756.18        80.72 o                         
  -4   2  10       3530.76       3221.89       136.78 o                         
  -3   2  10        352.15        356.15        50.77 o                         
  -2   2  10         56.06         74.72        19.29 o                         
  -1   2  10        417.16        450.85        46.86 o                         
   0   2  10         28.21         40.50        17.17 o                         
   1   2  10         45.55         37.16        20.77 o                         
   2   2  10        515.19        519.67        67.44 o                         
   3   2  10        123.56        191.48        75.46 o                         
   4   2  10          2.90         36.78        42.04 o                         
 -10   3  10        303.72        417.57       101.42 o                         
  -9   3  10         27.84         12.70        24.61 o                         
  -8   3  10        155.98        167.33        40.74 o                         
  -7   3  10          3.26        -15.10        19.31 o                         
  -6   3  10         67.80         79.66        29.60 o                         
  -5   3  10        501.66        527.18        67.31 o                         
  -4   3  10        418.04        416.02        56.57 o                         
  -3   3  10        189.09        194.75        40.34 o                         
  -2   3  10          0.72         18.50        17.27 o                         
  -1   3  10        130.24        141.26        27.03 o                         
   0   3  10         31.94         49.49        20.13 o                         
   1   3  10        230.26        230.87        70.98 o                         
   2   3  10        158.63        127.74        59.86 o                         
   3   3  10        321.41        317.00        95.99 o                         
   4   3  10         43.55         50.70        45.41 o                         
 -10   4  10          0.15          1.82        24.90 o                         
  -9   4  10        108.45        119.41        38.15 o                         
  -8   4  10         79.42         92.08        32.42 o                         
  -7   4  10         13.75         36.46        35.88 o                         
  -6   4  10         27.41         47.83        26.54 o                         
  -5   4  10         19.93         28.66        20.01 o                         
  -4   4  10        136.27        149.18        34.12 o                         
  -3   4  10        663.46        722.96        65.66 o                         
  -2   4  10        366.80        420.91        90.31 o                         
  -1   4  10         69.11         48.07        20.92 o                         
   0   4  10        293.47        336.63        54.02 o                         
   1   4  10        705.89        834.85       138.93 o                         
   2   4  10          6.26         15.04        33.47 o                         
   3   4  10         32.95        101.22        53.69 o                         
  -9   5  10        174.65        243.10        54.14 o                         
  -8   5  10          9.74        -10.46        22.26 o                         
  -7   5  10        344.14        386.47        93.31 o                         
  -6   5  10         72.54         45.31        25.73 o                         
  -5   5  10          4.26         22.83        29.66 o                         
  -4   5  10        340.66        341.32        88.48 o                         
  -3   5  10        851.53        931.16       112.14 o                         
  -2   5  10        104.54        126.05        51.71 o                         
  -1   5  10        518.24        648.34        77.93 o                         
   0   5  10        244.46        276.10        51.75 o                         
   1   5  10        400.00        413.43        94.56 o                         
   2   5  10        565.76        522.63       116.91 o                         
   3   5  10         82.23         96.89        57.76 o                         
  -9   6  10          7.67         56.87        40.00 o                         
  -8   6  10         73.42         94.65        51.22 o                         
  -7   6  10       1388.93       1318.29       148.67 o                         
  -6   6  10         12.57        -15.60        21.67 o                         
  -5   6  10        262.10        416.19       102.44 o                         
  -4   6  10       1248.31       1432.56       146.74 o                         
  -3   6  10        403.84        436.90        95.59 o                         
  -2   6  10          1.52          9.13        24.23 o                         
  -1   6  10          5.71         19.18        29.15 o                         
   0   6  10        459.57        423.47        77.91 o                         
   1   6  10          2.56          5.22        28.33 o                         
   2   6  10        320.98        348.44        96.74 o                         
  -8   7  10        147.75        106.25        57.56 o                         
  -7   7  10        191.03        336.77        90.93 o                         
  -6   7  10         57.64        113.73        58.69 o                         
  -5   7  10         50.20         26.99        38.45 o                         
  -4   7  10        249.43        181.52        64.92 o                         
  -3   7  10        122.41        133.09        53.87 o                         
  -2   7  10        459.37        432.19        94.85 o                         
  -1   7  10         87.86         49.34        38.72 o                         
   0   7  10         15.45          7.26        29.80 o                         
   1   7  10         80.96         60.36        48.03 o                         
  -7   8  10          6.70        -28.32        30.45 o                         
  -6   8  10          5.12         -2.40        31.43 o                         
  -5   8  10          0.22         21.02        38.42 o                         
  -4   8  10          9.83         -2.41        36.46 o                         
  -3   8  10          2.53         36.57        36.32 o                         
  -2   8  10        823.73        736.54       132.45 o                         
  -1   8  10        219.31        192.20        63.50 o                         
  -5   9  10          7.28         12.16        36.07 o                         
  -4   9  10          2.39         16.70        39.77 o                         
  -3   9  10        356.15        432.99       106.98 o                         
  -3 -10  11          3.23         -8.97        38.88 o                         
  -2 -10  11         28.69         23.87        32.43 o                         
  -1 -10  11        219.43        257.56        55.04 o                         
   0 -10  11          2.64         39.61        26.70 o                         
   1 -10  11         43.01         24.47        26.90 o                         
  -4  -9  11         98.78        152.41        61.48 o                         
  -3  -9  11        383.59        426.61        88.74 o                         
  -2  -9  11        415.02        550.37        98.98 o                         
  -1  -9  11        231.86        248.71        66.47 o                         
   0  -9  11          9.60         12.08        21.21 o                         
   1  -9  11         14.15         14.61        24.83 o                         
   2  -9  11        372.51        338.59        77.08 o                         
  -6  -8  11        236.30        268.94        71.96 o                         
  -5  -8  11        279.30        389.28        88.02 o                         
  -4  -8  11        653.58        864.19       131.17 o                         
  -3  -8  11        598.78        624.97       110.10 o                         
  -2  -8  11        676.62        944.12       108.98 o                         
  -1  -8  11         17.94         14.92        24.25 o                         
   0  -8  11        186.76        196.95        58.85 o                         
   1  -8  11         71.57        102.47        34.36 o                         
   2  -8  11        331.60        295.37        71.69 o                         
   3  -8  11        182.52        221.28        63.82 o                         
  -7  -7  11         63.20        111.90        57.73 o                         
  -6  -7  11          2.84        -23.77        23.77 o                         
  -5  -7  11         55.44         21.74        34.48 o                         
  -4  -7  11         18.57          1.12        25.11 o                         
  -3  -7  11         23.72         -1.57        21.01 o                         
  -2  -7  11         31.85          5.82        28.28 o                         
  -1  -7  11         46.34         99.17        42.93 o                         
   0  -7  11         31.59         50.96        33.24 o                         
   1  -7  11        520.04        484.44        90.28 o                         
   2  -7  11        259.47        218.62        63.68 o                         
   3  -7  11        212.85        313.79        79.53 o                         
   4  -7  11         41.20         39.67        36.52 o                         
  -8  -6  11         51.45         35.49        39.75 o                         
  -7  -6  11         32.84         49.97        43.39 o                         
  -6  -6  11        215.85        196.94        68.64 o                         
  -5  -6  11         58.91        100.12        51.14 o                         
  -4  -6  11        284.01        374.94        82.66 o                         
  -3  -6  11        238.89        363.33        78.30 o                         
  -2  -6  11        128.66        118.56        53.10 o                         
  -1  -6  11        187.24        201.74        56.02 o                         
   0  -6  11       1048.79       1365.17       125.68 o                         
   1  -6  11        115.24        124.04        46.31 o                         
   2  -6  11         47.81        102.14        46.77 o                         
   3  -6  11        492.35        519.06        99.86 o                         
   4  -6  11         66.15        136.49        54.29 o                         
  -8  -5  11          2.67        -28.85        28.85 o                         
  -7  -5  11         86.21        155.33        58.62 o                         
  -6  -5  11       1394.32       1423.06       137.10 o                         
  -5  -5  11        262.30        298.84        73.87 o                         
  -4  -5  11        516.10        453.96        92.41 o                         
  -3  -5  11        477.60        531.42        96.32 o                         
  -2  -5  11        657.74        639.17       106.24 o                         
  -1  -5  11       1399.08       1939.95       150.63 o                         
   0  -5  11         58.02         41.99        26.63 o                         
   1  -5  11          0.15          8.18        18.26 o                         
   2  -5  11         66.24         43.46        30.37 o                         
   3  -5  11        434.50        457.10        90.32 o                         
   4  -5  11        441.32        460.37        95.39 o                         
  -9  -4  11         90.01         61.34        56.48 o                         
  -8  -4  11         43.28         17.90        44.57 o                         
  -7  -4  11        115.78        145.22        61.62 o                         
  -6  -4  11        299.75        222.35        62.31 o                         
  -5  -4  11        913.30        878.53       128.56 o                         
  -4  -4  11         93.18         86.97        38.07 o                         
  -3  -4  11       1531.85       1420.44       125.72 o                         
  -2  -4  11       1886.94       1730.87       139.86 o                         
  -1  -4  11       1172.03       1302.38       121.65 o                         
   0  -4  11        279.32        390.89        79.89 o                         
   1  -4  11         93.97         78.52        40.22 o                         
   2  -4  11       1083.05       1102.42       111.58 o                         
   3  -4  11        192.01        193.46        62.30 o                         
   4  -4  11        631.89        740.56       120.49 o                         
   5  -4  11        423.79        477.60        99.58 o                         
  -9  -3  11         15.59         17.13        44.70 o                         
  -8  -3  11         15.07         40.05        41.83 o                         
  -7  -3  11        690.18        612.39       115.46 o                         
  -6  -3  11          7.74        -12.00        22.54 o                         
  -5  -3  11        105.79        149.19        53.72 o                         
  -4  -3  11        547.36        610.19       106.07 o                         
  -3  -3  11          1.93          1.19        17.25 o                         
  -2  -3  11         96.53        100.49        38.32 o                         
  -1  -3  11         18.42         20.89        27.43 o                         
   0  -3  11         72.53         75.83        36.91 o                         
   1  -3  11          3.72         10.29        22.62 o                         
   2  -3  11        555.25        776.90       116.88 o                         
   3  -3  11         19.96         -2.64        26.89 o                         
   4  -3  11        212.51        239.96        67.75 o                         
   5  -3  11        106.53        192.25        66.44 o                         
  -9  -2  11        609.20        478.25       114.52 o                         
  -8  -2  11        172.81        145.56        61.31 o                         
  -7  -2  11        120.01        122.45        51.38 o                         
  -6  -2  11        140.93        201.23        61.61 o                         
  -5  -2  11        266.63        255.30        66.90 o                         
  -4  -2  11          2.96          6.71        17.02 o                         
  -3  -2  11        591.14        620.31       100.67 o                         
  -2  -2  11         56.80         92.05        36.24 o                         
  -1  -2  11         72.80         60.39        33.41 o                         
   0  -2  11        587.24        761.24       116.34 o                         
   1  -2  11        635.46        598.53        97.65 o                         
   2  -2  11          7.99         32.96        25.54 o                         
   3  -2  11        429.23        438.57        89.46 o                         
   4  -2  11        354.02        381.45        86.87 o                         
   5  -2  11        516.99        558.51       109.78 o                         
  -8  -1  11          0.15          2.36        33.63 o                         
  -7  -1  11          5.60        -23.24        23.24 o                         
  -6  -1  11        967.48       1015.79       110.52 o                         
  -5  -1  11       1368.75       1481.15       127.65 o                         
  -4  -1  11        933.46        779.12        90.05 o                         
  -3  -1  11         91.65         81.51        39.94 o                         
  -2  -1  11        265.83        422.18        86.47 o                         
  -1  -1  11        266.02        260.92        64.94 o                         
   0  -1  11       1814.15       1848.57       140.58 o                         
   1  -1  11          2.96         -5.30        21.28 o                         
   2  -1  11         25.02         -2.59        15.33 o                         
   3  -1  11        731.70        664.17        85.04 o                         
   4  -1  11        225.45        231.58        49.79 o                         
  -8   0  11         65.60         10.77        39.86 o                         
  -7   0  11         44.50         35.37        24.64 o                         
  -6   0  11        443.24        534.64        70.09 o                         
  -5   0  11        431.00        472.42        58.77 o                         
  -4   0  11        733.24        836.74        79.19 o                         
  -3   0  11         87.43        124.11        30.66 o                         
  -2   0  11       1762.30       1668.12        96.72 o                         
  -1   0  11       3130.09       3283.35       141.40 o                         
   0   0  11        463.37        548.50        56.28 o                         
   1   0  11        936.72        977.01        75.48 o                         
   2   0  11        672.39        725.08        74.75 o                         
   3   0  11        739.30        711.33        87.00 o                         
   4   0  11         11.67         19.59        26.34 o                         
  -9   1  11        103.53        126.88        58.91 o                         
  -8   1  11         75.41         75.98        30.91 o                         
  -7   1  11        188.42        207.05        46.37 o                         
  -6   1  11         71.01         69.59        27.69 o                         
  -5   1  11         18.18         26.47        18.36 o                         
  -4   1  11          0.93         14.41        16.13 o                         
  -3   1  11        536.58        555.36        69.06 o                         
  -2   1  11         58.26         81.91        26.79 o                         
  -1   1  11        564.02        608.91        57.41 o                         
   0   1  11         24.55         51.36        18.90 o                         
   1   1  11          8.98         -7.08        17.89 o                         
   2   1  11        182.84        217.32        48.96 o                         
   3   1  11        274.50        386.00        64.23 o                         
   4   1  11         13.97          1.65        31.71 o                         
 -10   2  11        189.20        184.04        47.37 o                         
  -9   2  11        608.58        569.66        82.22 o                         
  -8   2  11        847.51        969.77       120.39 o                         
  -7   2  11         45.60         20.96        19.97 o                         
  -6   2  11        203.25        290.25        54.58 o                         
  -5   2  11        991.41        949.31        81.65 o                         
  -4   2  11         71.10         85.48        28.39 o                         
  -3   2  11         66.14         59.34        23.65 o                         
  -2   2  11         88.23         91.96        28.80 o                         
  -1   2  11         33.52         50.63        18.83 o                         
   0   2  11         10.46         12.70        14.69 o                         
   1   2  11        279.33        331.36        55.13 o                         
   2   2  11        207.50        194.46        83.05 o                         
   3   2  11          9.11         23.01        43.20 o                         
  -9   3  11         49.97         36.91        30.91 o                         
  -8   3  11          0.67        -16.96        24.94 o                         
  -7   3  11         10.59        -18.49        18.49 o                         
  -6   3  11        131.26        121.22        37.24 o                         
  -5   3  11       1715.21       1875.57       109.43 o                         
  -4   3  11       1048.40        883.59        71.92 o                         
  -3   3  11       1555.06       1733.02        99.63 o                         
  -2   3  11        157.35        178.77        40.14 o                         
  -1   3  11         65.36         56.58        22.08 o                         
   0   3  11        617.93        651.55        81.46 o                         
   1   3  11        247.41        248.23        78.21 o                         
   2   3  11         88.41         70.93        46.63 o                         
   3   3  11          2.90         -6.02        33.50 o                         
  -9   4  11        177.51        122.70        41.15 o                         
  -8   4  11        261.41        344.99        90.73 o                         
  -7   4  11         24.84         26.68        25.80 o                         
  -6   4  11        210.72        250.17        49.86 o                         
  -5   4  11        245.42        301.89        52.78 o                         
  -4   4  11        400.35        472.25        64.32 o                         
  -3   4  11         87.64        163.53        57.17 o                         
  -2   4  11        635.95        706.85       119.75 o                         
  -1   4  11        436.38        431.42        91.04 o                         
   0   4  11       1236.95       1559.70       154.54 o                         
   1   4  11          8.82          0.63        31.74 o                         
   2   4  11        423.90        584.41       134.41 o                         
  -9   5  11        253.21        349.51        65.57 o                         
  -8   5  11        144.50        155.20        48.07 o                         
  -7   5  11        216.44        203.58        51.84 o                         
  -6   5  11        150.95        151.27        56.53 o                         
  -5   5  11          6.86        -10.22        23.66 o                         
  -4   5  11          2.10          1.66        27.56 o                         
  -3   5  11        134.39        113.64        55.11 o                         
  -2   5  11         20.77         31.60        37.10 o                         
  -1   5  11         86.76        115.77        48.70 o                         
   0   5  11        125.63        126.09        51.33 o                         
   1   5  11          0.74         -2.19        28.83 o                         
   2   5  11          0.62          9.12        34.08 o                         
  -8   6  11        863.46       1115.59       171.62 o                         
  -7   6  11         32.05         63.37        44.26 o                         
  -6   6  11        285.17        363.83        95.26 o                         
  -5   6  11        265.40        346.15        91.78 o                         
  -4   6  11        460.41        509.57       109.22 o                         
  -3   6  11         53.45        109.58        50.21 o                         
  -2   6  11        199.31        163.22        62.78 o                         
  -1   6  11         38.73         22.85        36.62 o                         
   0   6  11        112.12         92.19        44.40 o                         
   1   6  11        274.61        308.34        94.46 o                         
  -7   7  11        124.51         88.21        54.81 o                         
  -6   7  11         64.83         27.55        36.39 o                         
  -5   7  11        193.42         69.07        50.87 o                         
  -4   7  11        847.06       1093.41       138.51 o                         
  -3   7  11        350.53        377.35        93.57 o                         
  -2   7  11        574.97        584.72       113.91 o                         
  -1   7  11        280.59        355.58        90.98 o                         
  -6   8  11          4.66        -26.33        32.72 o                         
  -5   8  11         27.62         -3.33        35.80 o                         
  -4   8  11         43.63         50.48        46.69 o                         
  -3   8  11        732.53        645.62       129.05 o                         
  -2   8  11         11.61         35.56        43.64 o                         
  -4  -9  12        648.09        960.27       143.70 o                         
  -3  -9  12          0.87        -19.46        27.55 o                         
  -2  -9  12         34.73         69.35        39.87 o                         
  -1  -9  12        134.84        160.78        57.74 o                         
   0  -9  12          2.01         31.82        24.23 o                         
   1  -9  12         58.92         52.67        32.21 o                         
  -5  -8  12        187.10        140.33        55.47 o                         
  -4  -8  12        190.21        235.66        72.86 o                         
  -3  -8  12        143.34        177.98        63.58 o                         
  -2  -8  12         58.72        124.89        48.79 o                         
  -1  -8  12          1.55          2.38        28.88 o                         
   0  -8  12        182.17        273.39        68.30 o                         
   1  -8  12         58.71         66.14        42.09 o                         
   2  -8  12        122.44        113.55        46.63 o                         
  -6  -7  12          1.64         21.99        42.32 o                         
  -5  -7  12         58.50         74.07        49.99 o                         
  -4  -7  12         18.50          5.46        27.87 o                         
  -3  -7  12        257.20        352.72        88.80 o                         
  -2  -7  12        290.46        503.99       102.58 o                         
  -1  -7  12         29.37          9.13        28.65 o                         
   0  -7  12        196.27        215.37        60.68 o                         
   1  -7  12       1164.50       1254.23       127.61 o                         
   2  -7  12        175.88        205.82        64.51 o                         
   3  -7  12         20.79         23.71        29.76 o                         
  -7  -6  12         60.37         26.97        42.08 o                         
  -6  -6  12          0.41        -23.69        23.69 o                         
  -5  -6  12         19.48         41.25        45.03 o                         
  -4  -6  12        130.78        185.39        64.88 o                         
  -3  -6  12         16.43         64.98        37.22 o                         
  -2  -6  12          7.03         -1.06        26.53 o                         
  -1  -6  12        122.33        141.80        51.41 o                         
   0  -6  12       1003.28       1208.34       122.46 o                         
   1  -6  12        921.86       1231.72       126.14 o                         
   2  -6  12        540.52        603.59       104.28 o                         
   3  -6  12         11.60          7.47        30.45 o                         
  -8  -5  12          7.63         47.84        45.05 o                         
  -7  -5  12        476.51        444.06        99.54 o                         
  -6  -5  12        115.31        110.40        52.76 o                         
  -5  -5  12         35.12         37.68        31.61 o                         
  -4  -5  12        218.49        307.52        74.85 o                         
  -3  -5  12        551.76        653.79       115.63 o                         
  -2  -5  12          1.19         -9.35        17.02 o                         
  -1  -5  12          0.18         -4.03        19.90 o                         
   0  -5  12        431.12        512.54        99.34 o                         
   1  -5  12         19.04         46.52        32.48 o                         
   2  -5  12        167.64        198.21        63.68 o                         
   3  -5  12         12.93        -12.55        27.72 o                         
  -8  -4  12         21.05         45.46        44.94 o                         
  -7  -4  12        237.47        203.29        66.64 o                         
  -6  -4  12        122.03        201.72        66.66 o                         
  -5  -4  12        459.77        444.09        96.33 o                         
  -4  -4  12       1051.20       1002.16       111.58 o                         
  -3  -4  12       1012.57        803.43       124.75 o                         
  -2  -4  12       1229.10       1149.20       116.36 o                         
  -1  -4  12          1.10         15.90        27.03 o                         
   0  -4  12         17.82         -6.97        23.81 o                         
   1  -4  12          4.42        -11.47        21.97 o                         
   2  -4  12        250.34        287.10        75.46 o                         
   3  -4  12        126.71        259.82        78.45 o                         
   4  -4  12        648.09        742.76       127.88 o                         
  -9  -3  12        259.54        238.34        85.66 o                         
  -8  -3  12        739.62        878.61       140.24 o                         
  -7  -3  12        340.12        363.88        86.57 o                         
  -6  -3  12          1.29          9.20        23.86 o                         
  -5  -3  12         11.82        -18.16        18.16 o                         
  -4  -3  12        218.59        223.71        65.71 o                         
  -3  -3  12         26.48         27.96        26.94 o                         
  -2  -3  12        830.37        948.28       105.80 o                         
  -1  -3  12         13.16          6.15        20.01 o                         
   0  -3  12          6.41         21.41        28.55 o                         
   1  -3  12        766.91       1015.02       112.59 o                         
   2  -3  12        867.50        938.84       131.86 o                         
   3  -3  12        293.85        322.14        87.37 o                         
   4  -3  12          0.35         -8.34        28.24 o                         
  -9  -2  12         46.31         40.66        48.69 o                         
  -8  -2  12        196.61        141.48        62.56 o                         
  -7  -2  12        103.52        125.11        60.65 o                         
  -6  -2  12        333.90        343.85        79.56 o                         
  -5  -2  12          2.16          6.82        24.07 o                         
  -4  -2  12         34.45         28.86        27.54 o                         
  -3  -2  12         14.97        -13.61        13.61 o                         
  -2  -2  12          2.45         -5.27        23.56 o                         
  -1  -2  12          4.78          3.02        21.90 o                         
   0  -2  12          0.36         -7.86        26.21 o                         
   1  -2  12       1136.38       1169.89       118.36 o                         
   2  -2  12        253.31        384.37        89.39 o                         
   3  -2  12        251.45        303.20        72.93 o                         
   4  -2  12        560.04        456.18        92.45 o                         
  -9  -1  12         69.97        109.61        58.20 o                         
  -8  -1  12        357.13        301.58        85.56 o                         
  -7  -1  12         62.47         56.91        40.17 o                         
  -6  -1  12       1346.82       1081.97       115.24 o                         
  -5  -1  12        222.86        272.58        75.11 o                         
  -4  -1  12          0.36         23.64        24.32 o                         
  -3  -1  12        595.95        710.23       108.52 o                         
  -2  -1  12         11.56         14.90        25.55 o                         
  -1  -1  12          7.06         -0.19        20.62 o                         
   0  -1  12          2.61          3.81        24.36 o                         
   1  -1  12        120.86         94.11        42.01 o                         
   2  -1  12         86.85         89.63        43.81 o                         
   3  -1  12        129.17         82.13        40.27 o                         
  -9   0  12         14.92        -29.87        29.87 o                         
  -8   0  12         23.57         57.56        49.50 o                         
  -7   0  12        863.17        848.38       136.16 o                         
  -6   0  12        545.34        560.19        72.52 o                         
  -5   0  12        142.37        159.81        41.22 o                         
  -4   0  12          6.96         17.95        18.54 o                         
  -3   0  12       1269.66       1369.44        93.20 o                         
  -2   0  12       1017.69       1005.51        79.67 o                         
  -1   0  12        349.63        426.05        64.54 o                         
   0   0  12        104.33        128.31        46.55 o                         
   1   0  12         29.94         41.58        24.04 o                         
   2   0  12        237.15        305.74        60.56 o                         
   3   0  12         87.38        112.61        39.66 o                         
  -9   1  12         54.70         89.37        56.21 o                         
  -8   1  12       1515.95       1505.36       112.12 o                         
  -7   1  12       1087.28       1298.22        99.39 o                         
  -6   1  12          9.48          2.59        20.37 o                         
  -5   1  12         29.73         30.23        22.13 o                         
  -4   1  12        548.49        705.04        80.22 o                         
  -3   1  12         21.19         44.65        20.60 o                         
  -2   1  12        437.93        501.57        69.36 o                         
  -1   1  12        178.64        214.74        37.35 o                         
   0   1  12         35.83         28.82        23.47 o                         
   1   1  12         18.63          7.72        22.91 o                         
   2   1  12       1368.44       1514.10       107.03 o                         
   3   1  12        514.54        382.69       108.03 o                         
  -9   2  12         13.55         26.29        28.08 o                         
  -8   2  12         91.33         47.37        33.16 o                         
  -7   2  12        215.23        209.59        47.99 o                         
  -6   2  12         25.23         10.97        21.26 o                         
  -5   2  12         24.49         20.25        21.35 o                         
  -4   2  12        327.21        345.06        56.54 o                         
  -3   2  12        257.28        351.87        60.16 o                         
  -2   2  12         94.45        112.86        34.62 o                         
  -1   2  12          1.98         30.10        21.24 o                         
   0   2  12         91.98        123.23        33.00 o                         
   1   2  12         38.77         14.12        39.72 o                         
   2   2  12        474.54        637.00       142.44 o                         
  -9   3  12        125.12        177.45        48.83 o                         
  -8   3  12         18.33         19.23        28.19 o                         
  -7   3  12        201.01        165.20        45.36 o                         
  -6   3  12        284.58        300.98        57.21 o                         
  -5   3  12        880.07        905.36        85.03 o                         
  -4   3  12       1118.81       1154.30        87.37 o                         
  -3   3  12          5.60         19.13        19.93 o                         
  -2   3  12        188.98        297.54        84.49 o                         
  -1   3  12        176.48        234.24        69.05 o                         
   0   3  12         75.55         64.27        44.33 o                         
   1   3  12         68.55        109.23        55.40 o                         
   2   3  12          4.89        -15.08        34.92 o                         
  -9   4  12          8.38         44.22        34.36 o                         
  -8   4  12         32.06         43.98        32.70 o                         
  -7   4  12         13.91         -3.52        24.90 o                         
  -6   4  12       1223.36       1228.16        94.80 o                         
  -5   4  12        521.19        580.79        77.51 o                         
  -4   4  12        673.84        750.43       137.90 o                         
  -3   4  12        641.60        735.81       132.85 o                         
  -2   4  12        437.64        422.98        98.73 o                         
  -1   4  12        850.93        789.67       126.95 o                         
   0   4  12        111.73        140.40        60.65 o                         
   1   4  12        262.20        329.06        92.04 o                         
  -8   5  12          1.08         -6.36        28.04 o                         
  -7   5  12        819.37        802.97       148.34 o                         
  -6   5  12        543.21        662.23       134.97 o                         
  -5   5  12         83.06        133.95        61.51 o                         
  -4   5  12         43.46         26.97        31.16 o                         
  -3   5  12        415.32        545.65       110.51 o                         
  -2   5  12        118.33        176.06        62.64 o                         
  -1   5  12        583.83        505.63       103.25 o                         
  -7   6  12         85.55         87.34        54.29 o                         
  -6   6  12         11.93         62.59        47.06 o                         
  -5   6  12         17.78         21.86        38.77 o                         
  -4   6  12         35.89         46.71        43.53 o                         
  -3   6  12         52.86        133.53        61.69 o                         
  -2   6  12          1.01         58.16        34.77 o                         
  -6   7  12         10.15         14.20        35.74 o                         
  -5   7  12       1134.93       1282.87       156.37 o                         
  -4   7  12        306.07        344.79        96.47 o                         
  -3   7  12        384.63        324.13        94.06 o                         
  -2   7  12        162.71        162.38        64.80 o                         
  -4  -8  13          3.56         33.36        43.91 o                         
  -3  -8  13         18.35         -9.01        29.26 o                         
  -2  -8  13        265.16        462.11       100.86 o                         
  -1  -8  13         97.38        123.73        53.65 o                         
   0  -8  13        196.83        296.09        73.67 o                         
  -5  -7  13         28.98         -9.49        34.06 o                         
  -4  -7  13         17.10         22.34        30.12 o                         
  -3  -7  13        378.71        616.35       116.12 o                         
  -2  -7  13          0.45         -3.08        29.09 o                         
  -1  -7  13        224.20        341.81        85.83 o                         
   0  -7  13        954.16       1162.48       127.08 o                         
   1  -7  13         37.37         60.20        34.40 o                         
  -6  -6  13        142.51        134.69        60.21 o                         
  -5  -6  13         45.09         14.82        38.69 o                         
  -4  -6  13        414.38        398.08        94.69 o                         
  -3  -6  13        235.79        320.31        85.51 o                         
  -2  -6  13          0.10         -9.90        24.98 o                         
  -1  -6  13         64.92         64.45        38.50 o                         
   0  -6  13        770.86       1015.10       116.80 o                         
   1  -6  13          0.93          5.30        25.18 o                         
   2  -6  13         93.93         66.09        39.45 o                         
  -7  -5  13        195.23        216.17        80.57 o                         
  -6  -5  13        284.42        382.29        96.66 o                         
  -5  -5  13        720.46        797.81       131.60 o                         
  -4  -5  13       1122.30       1267.47       131.62 o                         
  -3  -5  13        195.57        237.21        73.97 o                         
  -2  -5  13        316.90        438.53       106.06 o                         
  -1  -5  13        249.28        334.43        83.38 o                         
   0  -5  13         21.31         45.74        32.67 o                         
   1  -5  13        123.19        230.89        71.08 o                         
   2  -5  13        184.06        205.32        67.30 o                         
  -8  -4  13         34.98         27.30        40.78 o                         
  -7  -4  13          0.61         42.34        41.92 o                         
  -6  -4  13          1.92         19.19        34.88 o                         
  -5  -4  13         66.08         58.00        37.69 o                         
  -4  -4  13        148.09        149.63        56.38 o                         
  -3  -4  13         16.30         32.73        25.91 o                         
  -2  -4  13          0.32         21.46        28.50 o                         
  -1  -4  13        564.23        652.69       114.25 o                         
   0  -4  13          1.54         12.27        29.87 o                         
   1  -4  13        405.87        447.20        99.80 o                         
   2  -4  13         34.11         20.35        29.05 o                         
  -8  -3  13        229.39        136.25        62.24 o                         
  -7  -3  13        104.86        127.40        55.39 o                         
  -6  -3  13         47.45         73.95        46.06 o                         
  -5  -3  13         32.71         25.56        27.55 o                         
  -4  -3  13         21.86         61.55        39.02 o                         
  -3  -3  13        454.06        692.81       128.43 o                         
  -2  -3  13        237.21        347.47        87.00 o                         
  -1  -3  13          8.08         -7.51        23.60 o                         
   0  -3  13        119.77        121.12        49.25 o                         
   1  -3  13       1113.44       1099.68       122.22 o                         
   2  -3  13         21.26        -12.78        23.53 o                         
   3  -3  13          9.82         14.27        27.59 o                         
  -8  -2  13        379.99        322.25        87.44 o                         
  -7  -2  13        452.87        386.40        91.15 o                         
  -6  -2  13         34.75         20.66        32.48 o                         
  -5  -2  13        370.69        465.80        93.76 o                         
  -4  -2  13        164.19        186.51        59.92 o                         
  -3  -2  13        162.43        138.13        52.34 o                         
  -2  -2  13        152.73        205.68        65.42 o                         
  -1  -2  13          5.09         -2.58        25.45 o                         
   0  -2  13        765.20        914.48       107.41 o                         
   1  -2  13        802.97       1026.01       143.94 o                         
   2  -2  13         80.72         87.09        43.49 o                         
   3  -2  13         43.45        154.08        57.18 o                         
  -8  -1  13         89.02        135.72        59.46 o                         
  -7  -1  13        647.41        503.37       105.62 o                         
  -6  -1  13         14.42         -8.50        23.61 o                         
  -5  -1  13         60.11         49.65        35.13 o                         
  -4  -1  13        799.09        967.35       108.81 o                         
  -3  -1  13         99.99        105.98        45.38 o                         
  -2  -1  13        141.70        262.03        75.24 o                         
  -1  -1  13        115.34        149.09        53.17 o                         
   0  -1  13        369.83        515.77        96.71 o                         
   1  -1  13         40.88         35.55        32.63 o                         
   2  -1  13        185.83        234.96        65.99 o                         
  -9   0  13        126.76        141.55        69.24 o                         
  -8   0  13         80.82         49.86        45.46 o                         
  -7   0  13         23.10         29.00        36.19 o                         
  -6   0  13         24.46         63.98        41.03 o                         
  -5   0  13         72.65        103.76        33.45 o                         
  -4   0  13        320.25        351.10        60.74 o                         
  -3   0  13        154.04        109.53        33.90 o                         
  -2   0  13         22.42         58.30        36.27 o                         
  -1   0  13         39.84         10.04        29.89 o                         
   0   0  13        231.98        201.55        66.00 o                         
   1   0  13         48.12         11.34        30.88 o                         
   2   0  13         98.62         75.09        35.15 o                         
  -8   1  13        326.22        335.77        64.54 o                         
  -7   1  13          1.57         16.33        24.52 o                         
  -6   1  13         23.85         25.06        21.08 o                         
  -5   1  13          8.29         -8.25        18.16 o                         
  -4   1  13         13.88         12.74        21.34 o                         
  -3   1  13         47.51         20.80        22.85 o                         
  -2   1  13       1141.73       1255.67        91.86 o                         
  -1   1  13          0.08          3.18        21.66 o                         
   0   1  13         88.28        108.65        35.99 o                         
   1   1  13       1275.36       1618.21       110.30 o                         
   2   1  13        298.92        255.90        90.18 o                         
  -8   2  13        340.12        333.01        64.90 o                         
  -7   2  13        136.49        124.79        41.45 o                         
  -6   2  13        628.80        705.86        83.86 o                         
  -5   2  13        173.64        204.49        47.27 o                         
  -4   2  13        209.41        199.85        45.50 o                         
  -3   2  13        825.43        996.64        82.41 o                         
  -2   2  13        110.96         99.17        33.93 o                         
  -1   2  13         42.54         36.74        27.51 o                         
   0   2  13         76.61        105.83        55.17 o                         
   1   2  13        899.27       1154.90       188.65 o                         
  -8   3  13          6.99         18.34        28.62 o                         
  -7   3  13         99.58        108.48        37.81 o                         
  -6   3  13       1143.32       1292.66       102.84 o                         
  -5   3  13         93.86        130.75        37.46 o                         
  -4   3  13        368.99        456.80        66.10 o                         
  -3   3  13       1032.53        787.09       135.82 o                         
  -2   3  13         34.12         97.47        48.42 o                         
  -1   3  13          3.80         32.57        35.81 o                         
   1   3  13         33.08         45.77        44.26 o                         
  -8   4  13        107.09         95.13        39.88 o                         
  -7   4  13        486.09        468.43        73.92 o                         
  -6   4  13         23.48         32.77        34.36 o                         
  -5   4  13          5.36         24.87        33.72 o                         
  -4   4  13          9.75         11.32        35.30 o                         
  -3   4  13        173.95        215.16        79.11 o                         
  -2   4  13          4.74         -4.95        31.71 o                         
  -7   5  13        691.13        670.74       139.39 o                         
  -6   5  13         13.29         38.62        44.98 o                         
  -5   5  13          4.16         34.74        39.24 o                         
  -4   5  13          2.31         41.18        52.19 o                         
  -3   5  13         11.02         20.86        40.71 o                         
  -2   5  13         76.53        109.30        57.47 o                         
  -5   6  13          3.56         -7.30        39.49 o                         
  -4   6  13        272.01        180.49        73.22 o                         
  -3   6  13         14.04        -10.08        36.51 o                         
  -4  -7  14         16.85          1.07        40.51 o                         
  -3  -7  14        118.10        193.92        71.76 o                         
  -2  -7  14        781.17        861.53       136.38 o                         
  -1  -7  14        482.14        363.14        86.45 o                         
  -5  -6  14          8.39         10.65        33.08 o                         
  -4  -6  14          1.32         15.47        30.96 o                         
  -3  -6  14         71.68        110.47        48.52 o                         
  -2  -6  14         68.90        127.01        54.01 o                         
  -1  -6  14         60.81         26.16        38.14 o                         
   0  -6  14         59.33         57.31        42.44 o                         
  -6  -5  14        175.05        123.31        56.85 o                         
  -5  -5  14        393.28        306.19        76.09 o                         
  -4  -5  14         31.57         27.56        32.91 o                         
  -3  -5  14        159.96        221.29        69.70 o                         
  -2  -5  14         33.92         95.76        46.31 o                         
  -1  -5  14         75.98        134.50        55.98 o                         
   0  -5  14          0.94         28.13        41.09 o                         
   1  -5  14        659.95        679.93       116.46 o                         
  -7  -4  14        125.92         98.59        57.16 o                         
  -6  -4  14         33.57         47.73        43.97 o                         
  -5  -4  14        419.80        263.57        72.60 o                         
  -4  -4  14        196.33        141.11        55.18 o                         
  -3  -4  14          2.04          8.08        29.14 o                         
  -2  -4  14        932.34       1091.84       126.69 o                         
  -1  -4  14        910.50       1017.37       119.75 o                         
   0  -4  14        733.78        977.06       147.69 o                         
   1  -4  14        278.93        261.92        75.45 o                         
  -7  -3  14         19.47        -18.47        29.11 o                         
  -6  -3  14         57.52         56.28        42.49 o                         
  -5  -3  14         32.82         19.84        29.45 o                         
  -4  -3  14          8.46        -25.93        25.93 o                         
  -3  -3  14         15.73        -23.96        23.96 o                         
  -2  -3  14        550.14        613.84       116.85 o                         
  -1  -3  14        461.14        465.35        96.41 o                         
   0  -3  14        677.14        763.07       125.78 o                         
   1  -3  14         76.30        168.45        62.45 o                         
  -7  -2  14        270.97        182.39        65.66 o                         
  -6  -2  14        563.94        540.88       107.78 o                         
  -5  -2  14         97.92        180.92        68.61 o                         
  -4  -2  14         22.90         18.53        28.91 o                         
  -3  -2  14          5.22        -23.06        23.06 o                         
  -2  -2  14         11.81         48.33        35.53 o                         
  -1  -2  14          4.35         42.79        34.84 o                         
   0  -2  14         76.30         38.39        43.91 o                         
   1  -2  14         21.34        -26.40        26.40 o                         
  -8  -1  14        480.47        365.97        92.75 o                         
  -7  -1  14          7.09          2.81        28.47 o                         
  -6  -1  14        146.82        129.99        56.48 o                         
  -5  -1  14        210.44        161.71        57.08 o                         
  -4  -1  14        273.00        278.63        80.14 o                         
  -3  -1  14         35.62         -5.16        27.26 o                         
  -2  -1  14          0.53         -6.59        32.90 o                         
  -1  -1  14         17.55         23.81        34.37 o                         
   0  -1  14         19.36         52.87        41.19 o                         
   1  -1  14        203.91        269.43        76.21 o                         
  -8   0  14          2.62          9.41        38.85 o                         
  -7   0  14        216.69        351.09        86.55 o                         
  -6   0  14          7.43         19.42        35.80 o                         
  -5   0  14         87.29         65.65        40.84 o                         
  -4   0  14        284.43        400.23        93.89 o                         
  -3   0  14         34.19         12.44        34.48 o                         
  -2   0  14         59.38         -0.48        28.69 o                         
  -1   0  14       1524.40       1732.25       155.46 o                         
   0   0  14        421.31        404.50        94.72 o                         
   1   0  14        417.66        422.63        92.53 o                         
  -8   1  14          1.44        -21.74        21.74 o                         
  -7   1  14        251.43        279.67        56.50 o                         
  -6   1  14          0.38         26.18        28.74 o                         
  -5   1  14         48.48         74.72        34.40 o                         
  -4   1  14          1.45         -9.37        22.01 o                         
  -3   1  14        366.04        377.08        65.40 o                         
  -2   1  14         26.82        -14.16        24.10 o                         
  -1   1  14        654.36        761.04       123.10 o                         
   0   1  14        633.42        747.76       123.18 o                         
  -7   2  14        188.67        187.21        49.79 o                         
  -6   2  14         18.39          2.48        21.49 o                         
  -5   2  14        915.34       1015.45       109.56 o                         
  -4   2  14        141.40        166.00        44.92 o                         
  -3   2  14        126.95        130.76        41.10 o                         
  -2   2  14        270.65        342.24        62.09 o                         
  -7   3  14        891.78        702.66        92.85 o                         
  -6   3  14          7.05        -11.55        25.58 o                         
  -5   3  14        462.04        437.24        69.99 o                         
  -4   3  14        639.02        735.41       146.00 o                         
  -3   3  14          8.22         28.10        42.57 o                         
  -2   3  14         88.15         83.82        56.66 o                         
  -6   4  14        383.82        359.89       107.50 o                         
  -5   4  14         11.67          9.36        47.23 o                         
  -4   4  14        200.82        287.34        91.72 o                         
  -3   4  14         10.87         10.57        43.49 o                         
  -2   4  14          9.69          8.06        35.70 o                         
  -4  -5  15         72.42         77.88        45.18 o                         
  -3  -5  15          0.79        -27.53        27.53 o                         
  -2  -5  15         45.41         11.29        34.50 o                         
  -1  -5  15         12.19         -3.19        33.38 o                         
  -5  -4  15        831.88        705.38       136.18 o                         
  -4  -4  15         80.24         51.94        34.74 o                         
  -3  -4  15        145.23        132.84        54.99 o                         
  -2  -4  15        850.54        923.53       143.07 o                         
  -1  -4  15        107.31         99.25        50.39 o                         
  -6  -3  15        664.86        542.29       108.24 o                         
  -5  -3  15          0.38         13.55        26.65 o                         
  -4  -3  15          0.12         13.09        28.04 o                         
  -3  -3  15        482.45        575.70       118.23 o                         
  -2  -3  15        891.62       1000.05       146.36 o                         
  -1  -3  15        699.31        730.52       134.26 o                         
  -6  -2  15         62.67         68.36        42.00 o                         
  -5  -2  15        112.66        121.69        57.55 o                         
  -4  -2  15        292.19        323.15        83.13 o                         
  -3  -2  15        454.89        337.81        86.70 o                         
  -2  -2  15         23.81          5.42        38.24 o                         
  -1  -2  15         75.02         92.96        53.88 o                         
   0  -2  15          4.06         50.58        40.70 o                         
  -6  -1  15          8.55         31.05        31.20 o                         
  -5  -1  15        140.64        204.73        72.32 o                         
  -4  -1  15         33.42         42.37        38.63 o                         
  -3  -1  15          3.59          4.35        29.24 o                         
  -2  -1  15         45.08         38.75        35.38 o                         
  -1  -1  15          9.26        -29.20        29.20 o                         
  -6   0  15         12.13         24.90        37.85 o                         
  -5   0  15        767.45        834.19       136.20 o                         
  -4   0  15        364.50        329.11        86.48 o                         
  -3   0  15          6.67         16.43        37.24 o                         
  -2   0  15        835.88       1039.54       152.38 o                         
  -1   0  15        513.22        582.44       109.82 o                         
  -6   1  15        285.64        353.98        64.44 o                         
  -5   1  15        238.97        386.53        70.04 o                         
  -4   1  15         12.75         -0.82        23.07 o                         
  -3   1  15        133.25        155.80        44.46 o                         
  -2   1  15       1124.11       1307.52       138.66 o                         
  -6   2  15       1023.34       1006.22       110.89 o                         
  -5   2  15          8.46         11.63        24.29 o                         
  -4   2  15        378.13        398.92        68.52 o                         
  -3   2  15        471.75        379.37       101.45 o                         
  -2   2  15        105.37         67.56        55.14 o                         
                                                                                
